# Supplementary material for: Osteoclasts recycle via osteomorphs during RANKL-stimulated bone resorption
Source: Cell. 2021 Mar 4;184(5):1330–1347.e13. doi: 10.1016/j.cell.2021.02.002 (PMC7938889; doi:10.1016/j.cell.2021.02.002)
Supplement: Table S1. Genes upregulated by LYSM+CSFIR+ZOL+ osteomorphs in the marrow and LYSM+CSFIR+ZOL+ osteoclasts on bone, related to Figure 7 [file mmc1.xlsx]

## Sheet: Osteomorph upregulated genes
Table S1: Genes upregulated by LYSM+CSFIR+ZOL+ osteomorphs in the marrow and LYSM+CSFIR+ZOL+ osteoclasts on bone, Related to Figure 7
	log2 counts + 1
Symbol	tP_Marrow	tP_Bone	sP	Gene description	Gene biotype	Common in osteoclasts and osteomorph
Ctsb	9.71092	11.4985	5.46867	cathepsin B [Source:MGI Symbol;Acc:MGI:88561]	protein_coding	Common
Apoe	9.15044	12.3538	1.73079	apolipoprotein E [Source:MGI Symbol;Acc:MGI:88057]	protein_coding	Common
mt-Cytb	8.69425	9.46777	5.52369	mitochondrially encoded cytochrome b [Source:MGI Symbol;Acc:MGI:102501]	protein_coding	Common
mt-Rnr2	8.6468	8.41219	8.26098	mitochondrially encoded 16S rRNA [Source:MGI Symbol;Acc:MGI:102492]	Mt_rRNA
Cd74	8.4808	11.6679	2.20893	CD74 antigen (invariant polypeptide of major histocompatibility complex, class II antigen-associated) [Source:MGI Symbol;Acc:MGI:96534]	protein_coding	Common
mt-Co2	8.46689	8.7388	6.42822	mitochondrially encoded cytochrome c oxidase II [Source:MGI Symbol;Acc:MGI:102503]	protein_coding	Common
mt-Atp6	8.3299	8.78442	5.53098	mitochondrially encoded ATP synthase 6 [Source:MGI Symbol;Acc:MGI:99927]	protein_coding	Common
Rplp0	8.04201	8.42412	5.53429	ribosomal protein, large, P0 [Source:MGI Symbol;Acc:MGI:1927636]	protein_coding	Common
Rpl13	7.84415	8.32046	4.99371	ribosomal protein L13 [Source:MGI Symbol;Acc:MGI:105922]	protein_coding	Common
Hsp90ab1	7.7137	8.6945	5.21163	heat shock protein 90 alpha (cytosolic), class B member 1 [Source:MGI Symbol;Acc:MGI:96247]	protein_coding	Common
Atp5a1	7.61204	8.43217	4.40563	ATP synthase, H+ transporting, mitochondrial F1 complex, alpha subunit 1 [Source:MGI Symbol;Acc:MGI:88115]	protein_coding	Common
Ctss	7.4392	8.80307	2.91596	cathepsin S [Source:MGI Symbol;Acc:MGI:107341]	protein_coding	Common
Rpsa	7.35637	7.71669	4.17766	ribosomal protein SA [Source:MGI Symbol;Acc:MGI:105381]	protein_coding	Common
mt-Nd1	7.35285	8.27119	3.72188	mitochondrially encoded NADH dehydrogenase 1 [Source:MGI Symbol;Acc:MGI:101787]	protein_coding	Common
Ctsz	7.33853	9.52932	4.68956	cathepsin Z [Source:MGI Symbol;Acc:MGI:1891190]	protein_coding	Common
Tuba1b	7.31841	8.08562	3.08728	tubulin, alpha 1B [Source:MGI Symbol;Acc:MGI:107804]	protein_coding	Common
mt-Nd4	7.29575	7.8611	4.14383	mitochondrially encoded NADH dehydrogenase 4 [Source:MGI Symbol;Acc:MGI:102498]	protein_coding	Common
Creg1	7.21809	6.83011	4.71281	cellular repressor of E1A-stimulated genes 1 [Source:MGI Symbol;Acc:MGI:1344382]	protein_coding
Akr1a1	7.21462	9.27087	4.66145	aldo-keto reductase family 1, member A1 (aldehyde reductase) [Source:MGI Symbol;Acc:MGI:1929955]	protein_coding	Common
Rps19	7.14877	7.57567	4.30394	ribosomal protein S19 [Source:MGI Symbol;Acc:MGI:1333780]	protein_coding	Common
Prdx1	7.07417	8.9645	3.13009	peroxiredoxin 1 [Source:MGI Symbol;Acc:MGI:99523]	protein_coding	Common
Cd68	6.9956	8.78556	3.26982	CD68 antigen [Source:MGI Symbol;Acc:MGI:88342]	protein_coding	Common
Ctsa	6.9791	9.53143	2.89172	cathepsin A [Source:MGI Symbol;Acc:MGI:97748]	protein_coding	Common
Rpl3	6.97011	7.94945	3.2435	ribosomal protein L3 [Source:MGI Symbol;Acc:MGI:1351605]	protein_coding	Common
Sepp1	6.93504	8.8846	2.93286	selenoprotein P, plasma, 1 [Source:MGI Symbol;Acc:MGI:894288]	protein_coding	Common
Rpl19	6.9167	7.60584	3.67761	ribosomal protein L19 [Source:MGI Symbol;Acc:MGI:98020]	protein_coding	Common
Ptma	6.78523	7.77364	3.6891	prothymosin alpha [Source:MGI Symbol;Acc:MGI:97803]	protein_coding	Common
Rps18	6.78359	7.16189	3.58321	ribosomal protein S18 [Source:MGI Symbol;Acc:MGI:98146]	protein_coding	Common
Csf1r	6.75956	9.47113	3.16665	colony stimulating factor 1 receptor [Source:MGI Symbol;Acc:MGI:1339758]	protein_coding	Common
Pcbp1	6.6851	6.7204	4.05137	poly(rC) binding protein 1 [Source:MGI Symbol;Acc:MGI:1345635]	protein_coding	Common
Trf	6.62671	7.989	3.97477	transferrin [Source:MGI Symbol;Acc:MGI:98821]	protein_coding	Common
H2-Ab1	6.62291	9.8014	1.49865	histocompatibility 2, class II antigen A, beta 1 [Source:MGI Symbol;Acc:MGI:103070]	protein_coding	Common
Canx	6.53885	7.74493	3.04588	calnexin [Source:MGI Symbol;Acc:MGI:88261]	protein_coding	Common
Rps2	6.47314	7.48714	3.52672	ribosomal protein S2 [Source:MGI Symbol;Acc:MGI:105110]	protein_coding	Common
Rpl32	6.45128	7.04751	3.50311	ribosomal protein L32 [Source:MGI Symbol;Acc:MGI:98038]	protein_coding	Common
M6pr	6.44563	7.89997	3.38689	mannose-6-phosphate receptor, cation dependent [Source:MGI Symbol;Acc:MGI:96904]	protein_coding	Common
Rpl8	6.40455	6.737	3.39862	ribosomal protein L8 [Source:MGI Symbol;Acc:MGI:1350927]	protein_coding	Common
Ywhaq	6.2406	6.50386	3.26519	tyrosine 3-monooxygenase/tryptophan 5-monooxygenase activation protein, theta polypeptide [Source:MGI Symbol;Acc:MGI:891963]	protein_coding	Common
mt-Nd5	6.19324	7.55626	3.08611	mitochondrially encoded NADH dehydrogenase 5 [Source:MGI Symbol;Acc:MGI:102496]	protein_coding	Common
Bsg	6.17154	7.20633	3.66405	basigin [Source:MGI Symbol;Acc:MGI:88208]	protein_coding	Common
Calr	6.10827	7.91084	3.41878	calreticulin [Source:MGI Symbol;Acc:MGI:88252]	protein_coding	Common
Ctsc	6.08394	8.2687	2.47643	cathepsin C [Source:MGI Symbol;Acc:MGI:109553]	protein_coding	Common
Ran	6.00032	6.74957	3.34669	RAN, member RAS oncogene family [Source:MGI Symbol;Acc:MGI:1333112]	protein_coding	Common
Mdh1	5.93974	6.52954	3.13862	malate dehydrogenase 1, NAD (soluble) [Source:MGI Symbol;Acc:MGI:97051]	protein_coding	Common
H2-Aa	5.88782	9.33248	1.2373	histocompatibility 2, class II antigen A, alpha [Source:MGI Symbol;Acc:MGI:95895]	protein_coding	Common
Rpl5	5.84967	6.51979	2.55163	ribosomal protein L5 [Source:MGI Symbol;Acc:MGI:102854]	protein_coding	Common
Slc40a1	5.82509	3.74435	3.38867	solute carrier family 40 (iron-regulated transporter), member 1 [Source:MGI Symbol;Acc:MGI:1315204]	protein_coding
Cd81	5.82081	7.00325	1.88639	CD81 antigen [Source:MGI Symbol;Acc:MGI:1096398]	protein_coding	Common
Hmox1	5.79097	5.68611	1.93416	heme oxygenase (decycling) 1 [Source:MGI Symbol;Acc:MGI:96163]	protein_coding	Common
Sdha	5.74505	6.77533	2.62156	succinate dehydrogenase complex, subunit A, flavoprotein (Fp) [Source:MGI Symbol;Acc:MGI:1914195]	protein_coding	Common
Ddost	5.74435	6.62878	2.79504	dolichyl-di-phosphooligosaccharide-protein glycotransferase [Source:MGI Symbol;Acc:MGI:1194508]	protein_coding	Common
Atpif1	5.7022	6.63781	2.91883	ATPase inhibitory factor 1 [Source:MGI Symbol;Acc:MGI:1196457]	protein_coding	Common
Gnb2l1	5.66609	6.9985	2.68602	guanine nucleotide binding protein (G protein), beta polypeptide 2 like 1 [Source:MGI Symbol;Acc:MGI:101849]	protein_coding	Common
Rnf187	5.55358	5.92183	2.25015	ring finger protein 187 [Source:MGI Symbol;Acc:MGI:1914224]	protein_coding	Common
Rpn2	5.55228	6.66975	2.21811	ribophorin II [Source:MGI Symbol;Acc:MGI:98085]	protein_coding	Common
Aplp2	5.52376	6.64902	1.43353	amyloid beta (A4) precursor-like protein 2 [Source:MGI Symbol;Acc:MGI:88047]	protein_coding	Common
Rpl14	5.47133	5.81275	2.54737	ribosomal protein L14 [Source:MGI Symbol;Acc:MGI:1914365]	protein_coding	Common
Slc48a1	5.44649	5.06648	2.13313	solute carrier family 48 (heme transporter), member 1 [Source:MGI Symbol;Acc:MGI:1914989]	protein_coding	Common
mt-Nd2	5.3601	6.06757	2.29485	mitochondrially encoded NADH dehydrogenase 2 [Source:MGI Symbol;Acc:MGI:102500]	protein_coding	Common
Pld3	5.34752	7.70966	0.822798	phospholipase D family, member 3 [Source:MGI Symbol;Acc:MGI:1333782]	protein_coding	Common
Metap2	5.31826	4.64958	2.39549	methionine aminopeptidase 2 [Source:MGI Symbol;Acc:MGI:1929701]	protein_coding
mt-Rnr1	5.29612	5.14508	4.22553	mitochondrially encoded 12S rRNA [Source:MGI Symbol;Acc:MGI:102493]	Mt_rRNA
Prdx2	5.25815	6.20243	1.46291	peroxiredoxin 2 [Source:MGI Symbol;Acc:MGI:109486]	protein_coding	Common
H2-DMa	5.2002	6.56586	1.972	histocompatibility 2, class II, locus DMa [Source:MGI Symbol;Acc:MGI:95921]	protein_coding	Common
Park7	5.14205	6.17376	2.35154	Parkinson disease (autosomal recessive, early onset) 7 [Source:MGI Symbol;Acc:MGI:2135637]	protein_coding	Common
Stt3a	5.09258	6.63143	2.27689	STT3, subunit of the oligosaccharyltransferase complex, homolog A (S. cerevisiae) [Source:MGI Symbol;Acc:MGI:105124]	protein_coding	Common
Lmo2	5.07275	4.39052	2.71893	LIM domain only 2 [Source:MGI Symbol;Acc:MGI:102811]	protein_coding
H2-Eb1	5.05298	8.32435	1.03558	histocompatibility 2, class II antigen E beta [Source:MGI Symbol;Acc:MGI:95901]	protein_coding	Common
Snx2	5.03583	6.44601	2.18302	sorting nexin 2 [Source:MGI Symbol;Acc:MGI:1915054]	protein_coding	Common
G3bp1	5.01965	5.48518	2.1305	GTPase activating protein (SH3 domain) binding protein 1 [Source:MGI Symbol;Acc:MGI:1351465]	protein_coding	Common
Nars	4.98828	5.61948	2.05191	asparaginyl-tRNA synthetase [Source:MGI Symbol;Acc:MGI:1917473]	protein_coding	Common
C1qb	4.97379	8.42361	0.145603	complement component 1, q subcomponent, beta polypeptide [Source:MGI Symbol;Acc:MGI:88224]	protein_coding	Common
Cd48	4.93934	5.58387	1.80104	CD48 antigen [Source:MGI Symbol;Acc:MGI:88339]	protein_coding	Common
Tpp1	4.93111	6.92302	1.69091	tripeptidyl peptidase I [Source:MGI Symbol;Acc:MGI:1336194]	protein_coding	Common
Rpl10a	4.90035	5.69969	2.13719	ribosomal protein L10A [Source:MGI Symbol;Acc:MGI:1343877]	protein_coding	Common
Galnt1	4.87397	5.02146	2.04022	UDP-N-acetyl-alpha-D-galactosamine:polypeptide N-acetylgalactosaminyltransferase 1 [Source:MGI Symbol;Acc:MGI:894693]	protein_coding	Common
Sumo3	4.87119	6.28096	1.92888	SMT3 suppressor of mif two 3 homolog 3 (yeast) [Source:MGI Symbol;Acc:MGI:1336201]	protein_coding	Common
Blvrb	4.84758	6.24002	0.923079	biliverdin reductase B (flavin reductase (NADPH)) [Source:MGI Symbol;Acc:MGI:2385271]	protein_coding	Common
Emr1	4.84641	6.70203	1.53114	EGF-like module containing, mucin-like, hormone receptor-like sequence 1 [Source:MGI Symbol;Acc:MGI:106912]	protein_coding	Common
Clec4a3	4.84494	5.77323	1.53678	C-type lectin domain family 4, member a3 [Source:MGI Symbol;Acc:MGI:1920399]	protein_coding	Common
Eif3c	4.81911	5.11254	1.94485	eukaryotic translation initiation factor 3, subunit C [Source:MGI Symbol;Acc:MGI:1926966]	protein_coding	Common
Polr2m	4.81305	4.36309	2.20073	polymerase (RNA) II (DNA directed) polypeptide M [Source:MGI Symbol;Acc:MGI:107282]	protein_coding
Ivns1abp	4.78998	6.38806	2.07422	influenza virus NS1A binding protein [Source:MGI Symbol;Acc:MGI:2152389]	protein_coding	Common
Eif3l	4.75857	4.16971	2.13597	eukaryotic translation initiation factor 3, subunit L [Source:MGI Symbol;Acc:MGI:2386251]	protein_coding
Copb2	4.75785	4.50533	1.89121	coatomer protein complex, subunit beta 2 (beta prime) [Source:MGI Symbol;Acc:MGI:1354962]	protein_coding	Common
Lgmn	4.75342	8.37054	0.967263	legumain [Source:MGI Symbol;Acc:MGI:1330838]	protein_coding	Common
Slc25a39	4.73473	6.28158	2.14124	solute carrier family 25, member 39 [Source:MGI Symbol;Acc:MGI:1196386]	protein_coding	Common
Vcam1	4.72389	5.95367	0.202916	vascular cell adhesion molecule 1 [Source:MGI Symbol;Acc:MGI:98926]	protein_coding	Common
Glul	4.70458	5.90991	2.01254	glutamate-ammonia ligase (glutamine synthetase) [Source:MGI Symbol;Acc:MGI:95739]	protein_coding	Common
Tmed9	4.66325	5.6008	2.01306	transmembrane emp24 protein transport domain containing 9 [Source:MGI Symbol;Acc:MGI:1914761]	protein_coding	Common
Gngt2	4.65694	5.49512	1.41995	guanine nucleotide binding protein (G protein), gamma transducing activity polypeptide 2 [Source:MGI Symbol;Acc:MGI:893584]	protein_coding	Common
C1qc	4.62089	7.77863	0.125672	complement component 1, q subcomponent, C chain [Source:MGI Symbol;Acc:MGI:88225]	protein_coding	Common
Gclm	4.60593	4.77666	3.00656	glutamate-cysteine ligase, modifier subunit [Source:MGI Symbol;Acc:MGI:104995]	protein_coding
Jun	4.60159	5.77789	1.93992	jun proto-oncogene [Source:MGI Symbol;Acc:MGI:96646]	protein_coding	Common
Id2	4.5874	5.67645	2.15474	inhibitor of DNA binding 2 [Source:MGI Symbol;Acc:MGI:96397]	protein_coding	Common
Tcp1	4.5797	4.6733	1.98527	t-complex protein 1 [Source:MGI Symbol;Acc:MGI:98535]	protein_coding	Common
Psmd1	4.56257	4.96578	1.68463	proteasome (prosome, macropain) 26S subunit, non-ATPase, 1 [Source:MGI Symbol;Acc:MGI:1917497]	protein_coding	Common
Akr1b3	4.56193	6.16144	1.56692	aldo-keto reductase family 1, member B3 (aldose reductase) [Source:MGI Symbol;Acc:MGI:1353494]	protein_coding	Common
Apobec3	4.52679	5.13339	1.857	apolipoprotein B mRNA editing enzyme, catalytic polypeptide 3 [Source:MGI Symbol;Acc:MGI:1933111]	protein_coding	Common
Stom	4.52383	3.66729	2.08345	stomatin [Source:MGI Symbol;Acc:MGI:95403]	protein_coding
Leprot	4.5186	5.67992	2.04367	leptin receptor overlapping transcript [Source:MGI Symbol;Acc:MGI:2687005]	protein_coding	Common
Npm1	4.50302	5.66796	1.99204	nucleophosmin 1 [Source:MGI Symbol;Acc:MGI:106184]	protein_coding	Common
Ndufv1	4.50287	4.32692	1.85985	NADH dehydrogenase (ubiquinone) flavoprotein 1 [Source:MGI Symbol;Acc:MGI:107851]	protein_coding	Common
Slc29a1	4.4774	6.68732	0.923175	solute carrier family 29 (nucleoside transporters), member 1 [Source:MGI Symbol;Acc:MGI:1927073]	protein_coding	Common
Atp5g2	4.46706	5.44893	2.07798	ATP synthase, H+ transporting, mitochondrial F0 complex, subunit C2 (subunit 9) [Source:MGI Symbol;Acc:MGI:1915192]	protein_coding	Common
Cat	4.45943	4.95294	1.42273	catalase [Source:MGI Symbol;Acc:MGI:88271]	protein_coding	Common
Eef1g	4.43036	5.73528	1.79727	eukaryotic translation elongation factor 1 gamma [Source:MGI Symbol;Acc:MGI:1914410]	protein_coding	Common
Rpl12	4.4221	5.58958	1.62366	ribosomal protein L12 [Source:MGI Symbol;Acc:MGI:98002]	protein_coding	Common
Erh	4.40141	4.8361	1.99147	enhancer of rudimentary homolog (Drosophila) [Source:MGI Symbol;Acc:MGI:108089]	protein_coding	Common
Slc1a5	4.39931	4.1054	1.71688	solute carrier family 1 (neutral amino acid transporter), member 5 [Source:MGI Symbol;Acc:MGI:105305]	protein_coding	Common
Snx5	4.3913	6.82988	1.78318	sorting nexin 5 [Source:MGI Symbol;Acc:MGI:1916428]	protein_coding	Common
Axl	4.37206	7.46342	0.628071	AXL receptor tyrosine kinase [Source:MGI Symbol;Acc:MGI:1347244]	protein_coding	Common
Eif3b	4.36707	5.64387	1.60763	eukaryotic translation initiation factor 3, subunit B [Source:MGI Symbol;Acc:MGI:106478]	protein_coding	Common
Itm2c	4.35333	7.46428	1.32757	integral membrane protein 2C [Source:MGI Symbol;Acc:MGI:1927594]	protein_coding	Common
Tubb5	4.32645	4.82465	2.02194	tubulin, beta 5 class I [Source:MGI Symbol;Acc:MGI:107812]	protein_coding	Common
Cdk4	4.31202	6.0255	1.34409	cyclin-dependent kinase 4 [Source:MGI Symbol;Acc:MGI:88357]	protein_coding	Common
H2-Q7	4.30467	5.21744	1.44514	histocompatibility 2, Q region locus 7 [Source:MGI Symbol;Acc:MGI:95936]	protein_coding	Common
Eif2s1	4.30146	4.27879	1.7501	eukaryotic translation initiation factor 2, subunit 1 alpha [Source:MGI Symbol;Acc:MGI:95299]	protein_coding	Common
Ndufab1	4.29587	4.86776	1.78544	NADH dehydrogenase (ubiquinone) 1, alpha/beta subcomplex, 1 [Source:MGI Symbol;Acc:MGI:1917566]	protein_coding	Common
Ptp4a3	4.28256	3.43057	1.34673	protein tyrosine phosphatase 4a3 [Source:MGI Symbol;Acc:MGI:1277098]	protein_coding
Comt	4.2691	6.07938	1.29532	catechol-O-methyltransferase [Source:MGI Symbol;Acc:MGI:88470]	protein_coding	Common
Gns	4.26702	7.68847	1.42716	glucosamine (N-acetyl)-6-sulfatase [Source:MGI Symbol;Acc:MGI:1922862]	protein_coding	Common
AW112010	4.24923	4.44141	0.845884	expressed sequence AW112010 [Source:MGI Symbol;Acc:MGI:2147706]	protein_coding	Common
C1qa	4.24496	7.3971	0.0662051	complement component 1, q subcomponent, alpha polypeptide [Source:MGI Symbol;Acc:MGI:88223]	protein_coding	Common
H2-DMb1	4.24227	6.2858	1.40201	histocompatibility 2, class II, locus Mb1 [Source:MGI Symbol;Acc:MGI:95922]	protein_coding	Common
Rnf7	4.23505	4.3275	1.60596	ring finger protein 7 [Source:MGI Symbol;Acc:MGI:1337096]	protein_coding	Common
Sepw1	4.2265	5.66206	1.52051	selenoprotein W, muscle 1 [Source:MGI Symbol;Acc:MGI:1100878]	protein_coding	Common
Atp13a2	4.20036	5.79473	1.30235	ATPase type 13A2 [Source:MGI Symbol;Acc:MGI:1922022]	protein_coding	Common
Lipa	4.19983	5.18241	1.55559	lysosomal acid lipase A [Source:MGI Symbol;Acc:MGI:96789]	protein_coding	Common
Ppp1r15a	4.18892	5.12629	0.770544	protein phosphatase 1, regulatory (inhibitor) subunit 15A [Source:MGI Symbol;Acc:MGI:1927072]	protein_coding	Common
Cndp2	4.18141	6.68568	1.93905	CNDP dipeptidase 2 (metallopeptidase M20 family) [Source:MGI Symbol;Acc:MGI:1913304]	protein_coding	Common
Abhd12	4.14301	7.05135	1.29987	abhydrolase domain containing 12 [Source:MGI Symbol;Acc:MGI:1923442]	protein_coding	Common
Gsto1	4.08431	4.56182	1.49646	glutathione S-transferase omega 1 [Source:MGI Symbol;Acc:MGI:1342273]	protein_coding	Common
Lgals3bp	4.0621	7.24401	1.2569	lectin, galactoside-binding, soluble, 3 binding protein [Source:MGI Symbol;Acc:MGI:99554]	protein_coding	Common
Ddb1	4.0288	4.63031	1.66727	damage specific DNA binding protein 1 [Source:MGI Symbol;Acc:MGI:1202384]	protein_coding	Common
Cd83	4.01221	7.70961	1.15924	CD83 antigen [Source:MGI Symbol;Acc:MGI:1328316]	protein_coding	Common
Gna12	4.00159	6.90495	1.11807	guanine nucleotide binding protein, alpha 12 [Source:MGI Symbol;Acc:MGI:95767]	protein_coding	Common
Tmem176b	3.99621	8.34513	1.17843	transmembrane protein 176B [Source:MGI Symbol;Acc:MGI:1916348]	protein_coding	Common
Ap1b1	3.97078	5.67697	1.16949	adaptor protein complex AP-1, beta 1 subunit [Source:MGI Symbol;Acc:MGI:1096368]	protein_coding	Common
Cyb5r3	3.96952	5.40528	1.40808	cytochrome b5 reductase 3 [Source:MGI Symbol;Acc:MGI:94893]	protein_coding	Common
Daglb	3.91849	4.53794	1.3252	diacylglycerol lipase, beta [Source:MGI Symbol;Acc:MGI:2442032]	protein_coding	Common
Mrpl28	3.91577	4.70596	1.67136	mitochondrial ribosomal protein L28 [Source:MGI Symbol;Acc:MGI:1915861]	protein_coding	Common
Rad23a	3.908	4.2062	1.77506	RAD23a homolog (S. cerevisiae) [Source:MGI Symbol;Acc:MGI:105126]	protein_coding
Rnf139	3.84718	2.09378	1.2975	ring finger protein 139 [Source:MGI Symbol;Acc:MGI:1923091]	protein_coding
Hspa9	3.84663	5.10012	1.33556	heat shock protein 9 [Source:MGI Symbol;Acc:MGI:96245]	protein_coding	Common
Fcgrt	3.84652	5.9267	0.818576	Fc receptor, IgG, alpha chain transporter [Source:MGI Symbol;Acc:MGI:103017]	protein_coding	Common
Scpep1	3.84633	5.99646	1.46525	serine carboxypeptidase 1 [Source:MGI Symbol;Acc:MGI:1921867]	protein_coding	Common
Serpinb6a	3.83475	3.82993	1.18842	serine (or cysteine) peptidase inhibitor, clade B, member 6a [Source:MGI Symbol;Acc:MGI:103123]	protein_coding	Common
mt-Co3	3.80084	4.94693	2.25097	mitochondrially encoded cytochrome c oxidase III [Source:MGI Symbol;Acc:MGI:102502]	protein_coding
Acp5	3.79348	4.82955	0.475627	acid phosphatase 5, tartrate resistant [Source:MGI Symbol;Acc:MGI:87883]	protein_coding	Common
Hmbs	3.78466	3.4273	1.23704	hydroxymethylbilane synthase [Source:MGI Symbol;Acc:MGI:96112]	protein_coding	Common
Plbd2	3.77764	6.55664	0.911679	phospholipase B domain containing 2 [Source:MGI Symbol;Acc:MGI:1919022]	protein_coding	Common
Colgalt1	3.77483	5.14356	1.17992	collagen beta(1-O)galactosyltransferase 1 [Source:MGI Symbol;Acc:MGI:1924348]	protein_coding	Common
Irf3	3.77094	2.62104	1.3232	interferon regulatory factor 3 [Source:MGI Symbol;Acc:MGI:1859179]	protein_coding
Glrx5	3.76644	4.04655	1.37537	glutaredoxin 5 homolog (S. cerevisiae) [Source:MGI Symbol;Acc:MGI:1920296]	protein_coding	Common
Snrnp200	3.76088	2.60301	1.37574	small nuclear ribonucleoprotein 200 (U5) [Source:MGI Symbol;Acc:MGI:2444401]	protein_coding
2002-03-01	3.74543	4.74289	1.2191	mitochondrial amidoxime reducing component 2 [Source:MGI Symbol;Acc:MGI:1914497]	protein_coding	Common
Dguok	3.74312	3.90954	1.37177	deoxyguanosine kinase [Source:MGI Symbol;Acc:MGI:1351602]	protein_coding	Common
Ckb	3.73099	6.89964	0.880628	creatine kinase, brain [Source:MGI Symbol;Acc:MGI:88407]	protein_coding	Common
Pdia4	3.72472	5.58402	1.21915	protein disulfide isomerase associated 4 [Source:MGI Symbol;Acc:MGI:104864]	protein_coding	Common
Aldh9a1	3.71529	3.50526	1.28013	aldehyde dehydrogenase 9, subfamily A1 [Source:MGI Symbol;Acc:MGI:1861622]	protein_coding	Common
Atp13a1	3.68967	3.63661	1.08675	ATPase type 13A1 [Source:MGI Symbol;Acc:MGI:2180801]	protein_coding	Common
Blvra	3.6886	5.16395	0.775131	biliverdin reductase A [Source:MGI Symbol;Acc:MGI:88170]	protein_coding	Common
Calu	3.68123	4.83071	1.32931	calumenin [Source:MGI Symbol;Acc:MGI:1097158]	protein_coding	Common
mt-Nd6	3.68111	4.38609	1.62595	mitochondrially encoded NADH dehydrogenase 6 [Source:MGI Symbol;Acc:MGI:102495]	protein_coding	Common
Eif3i	3.68058	4.36065	1.28099	eukaryotic translation initiation factor 3, subunit I [Source:MGI Symbol;Acc:MGI:1860763]	protein_coding	Common
Fabp5	3.63124	5.32712	1.62317	fatty acid binding protein 5, epidermal [Source:MGI Symbol;Acc:MGI:101790]	protein_coding	Common
Idh2	3.62683	6.01874	0.975554	isocitrate dehydrogenase 2 (NADP+), mitochondrial [Source:MGI Symbol;Acc:MGI:96414]	protein_coding	Common
Hfe	3.59465	4.53287	0.631039	hemochromatosis [Source:MGI Symbol;Acc:MGI:109191]	protein_coding	Common
Fcna	3.59419	3.17268	0.155334	ficolin A [Source:MGI Symbol;Acc:MGI:1340905]	protein_coding	Common
Urod	3.59315	2.69162	1.83926	uroporphyrinogen decarboxylase [Source:MGI Symbol;Acc:MGI:98916]	protein_coding
Mif	3.59037	5.87294	1.5217	macrophage migration inhibitory factor [Source:MGI Symbol;Acc:MGI:96982]	protein_coding	Common
Odc1	3.57523	4.36846	1.14583	ornithine decarboxylase, structural 1 [Source:MGI Symbol;Acc:MGI:97402]	protein_coding	Common
Sdc3	3.55671	6.64142	0.888256	syndecan 3 [Source:MGI Symbol;Acc:MGI:1349163]	protein_coding	Common
Rrm1	3.55167	2.43818	1.27592	ribonucleotide reductase M1 [Source:MGI Symbol;Acc:MGI:98180]	protein_coding
P2rx4	3.55099	5.31506	1.37105	purinergic receptor P2X, ligand-gated ion channel 4 [Source:MGI Symbol;Acc:MGI:1338859]	protein_coding	Common
Dynlt3	3.54669	3.65276	1.19539	dynein light chain Tctex-type 3 [Source:MGI Symbol;Acc:MGI:1914367]	protein_coding	Common
Cd302	3.53886	5.37282	1.28102	CD302 antigen [Source:MGI Symbol;Acc:MGI:1913455]	protein_coding	Common
Clic4	3.51361	6.39636	1.23727	chloride intracellular channel 4 (mitochondrial) [Source:MGI Symbol;Acc:MGI:1352754]	protein_coding	Common
Abi3	3.50371	3.52876	1.00626	ABI gene family, member 3 [Source:MGI Symbol;Acc:MGI:1913860]	protein_coding	Common
Fubp1	3.46491	3.19379	1.13815	far upstream element (FUSE) binding protein 1 [Source:MGI Symbol;Acc:MGI:1196294]	protein_coding
Osgep	3.45179	4.02417	1.08635	O-sialoglycoprotein endopeptidase [Source:MGI Symbol;Acc:MGI:1913496]	protein_coding	Common
Cerk	3.43704	4.38931	1.18827	ceramide kinase [Source:MGI Symbol;Acc:MGI:2386052]	protein_coding	Common
Tspan31	3.43018	4.86398	1.10864	tetraspanin 31 [Source:MGI Symbol;Acc:MGI:1914375]	protein_coding	Common
Gpr137b	3.42796	5.46249	1.74532	G protein-coupled receptor 137B [Source:MGI Symbol;Acc:MGI:1891463]	protein_coding	Common
Tmx2	3.42606	3.29848	0.967172	thioredoxin-related transmembrane protein 2 [Source:MGI Symbol;Acc:MGI:1914208]	protein_coding	Common
Pcyt2	3.37957	3.38222	0.962207	phosphate cytidylyltransferase 2, ethanolamine [Source:MGI Symbol;Acc:MGI:1915921]	protein_coding	Common
Mcm6	3.36871	2.95942	0.926145	minichromosome maintenance deficient 6 (MIS5 homolog, S. pombe) (S. cerevisiae) [Source:MGI Symbol;Acc:MGI:1298227]	protein_coding
Aars	3.35909	3.99503	1.34388	alanyl-tRNA synthetase [Source:MGI Symbol;Acc:MGI:2384560]	protein_coding	Common
Pltp	3.35595	7.43449	0.455929	phospholipid transfer protein [Source:MGI Symbol;Acc:MGI:103151]	protein_coding	Common
Pparg	3.35353	4.04162	0.193037	peroxisome proliferator activated receptor gamma [Source:MGI Symbol;Acc:MGI:97747]	protein_coding	Common
Trmt2a	3.34737	2.7501	1.16434	TRM2 tRNA methyltransferase 2A [Source:MGI Symbol;Acc:MGI:96270]	protein_coding
Acp1	3.3367	4.0749	1.21555	acid phosphatase 1, soluble [Source:MGI Symbol;Acc:MGI:87881]	protein_coding	Common
Tubb2a	3.32641	5.01458	0.995137	tubulin, beta 2A class IIA [Source:MGI Symbol;Acc:MGI:107861]	protein_coding	Common
Srebf1	3.32573	2.70089	0.908005	sterol regulatory element binding transcription factor 1 [Source:MGI Symbol;Acc:MGI:107606]	protein_coding
Wdr61	3.3137	2.85334	1.07038	WD repeat domain 61 [Source:MGI Symbol;Acc:MGI:1917493]	protein_coding
Hagh	3.28854	3.90948	1.47494	hydroxyacyl glutathione hydrolase [Source:MGI Symbol;Acc:MGI:95745]	protein_coding	Common
Tmem176a	3.27241	7.10302	0.848611	transmembrane protein 176A [Source:MGI Symbol;Acc:MGI:1913308]	protein_coding	Common
Mapk9	3.26581	3.33493	0.729238	mitogen-activated protein kinase 9 [Source:MGI Symbol;Acc:MGI:1346862]	protein_coding	Common
Prkch	3.26179	4.95802	0.626245	protein kinase C, eta [Source:MGI Symbol;Acc:MGI:97600]	protein_coding	Common
Pigq	3.2518	2.67031	1.3375	phosphatidylinositol glycan anchor biosynthesis, class Q [Source:MGI Symbol;Acc:MGI:1333114]	protein_coding
Fech	3.22777	3.64717	0.552892	ferrochelatase [Source:MGI Symbol;Acc:MGI:95513]	protein_coding	Common
Nsun2	3.22742	3.74925	1.10535	NOL1/NOP2/Sun domain family member 2 [Source:MGI Symbol;Acc:MGI:107252]	protein_coding	Common
Mt1	3.22019	6.39984	0.710949	metallothionein 1 [Source:MGI Symbol;Acc:MGI:97171]	protein_coding	Common
Tbxas1	3.20875	4.63229	0.864741	thromboxane A synthase 1, platelet [Source:MGI Symbol;Acc:MGI:98497]	protein_coding	Common
Igfbp4	3.19558	5.09417	0.877716	insulin-like growth factor binding protein 4 [Source:MGI Symbol;Acc:MGI:96439]	protein_coding	Common
Noc2l	3.19072	4.25562	1.02021	nucleolar complex associated 2 homolog (S. cerevisiae) [Source:MGI Symbol;Acc:MGI:1931051]	protein_coding	Common
Cnih1	3.19014	3.49393	0.90772	cornichon homolog 1 (Drosophila) [Source:MGI Symbol;Acc:MGI:1277202]	protein_coding	Common
Hba-a1	3.18515	1.66975	0.216314	hemoglobin alpha, adult chain 1 [Source:MGI Symbol;Acc:MGI:96015]	protein_coding	Common
Ccnb2	3.17971	1.13247	1.18031	cyclin B2 [Source:MGI Symbol;Acc:MGI:88311]	protein_coding
Cd79b	3.17534	2.80101	0.572489	CD79B antigen [Source:MGI Symbol;Acc:MGI:96431]	protein_coding	Common
Dnase2a	3.17238	5.12624	0.644683	deoxyribonuclease II alpha [Source:MGI Symbol;Acc:MGI:1329019]	protein_coding	Common
Emr4	3.17079	1.93985	0.757041	EGF-like module containing, mucin-like, hormone receptor-like sequence 4 [Source:MGI Symbol;Acc:MGI:1196464]	protein_coding
Aif1	3.17016	6.03195	0.861184	allograft inflammatory factor 1 [Source:MGI Symbol;Acc:MGI:1343098]	protein_coding	Common
H2-M3	3.14448	4.55943	1.14007	histocompatibility 2, M region locus 3 [Source:MGI Symbol;Acc:MGI:95915]	protein_coding	Common
Dusp2	3.14196	3.55847	0.753533	dual specificity phosphatase 2 [Source:MGI Symbol;Acc:MGI:101911]	protein_coding	Common
Idh3a	3.13189	3.80227	0.572533	isocitrate dehydrogenase 3 (NAD+) alpha [Source:MGI Symbol;Acc:MGI:1915084]	protein_coding	Common
Treml4	3.13125	2.55642	0.782232	triggering receptor expressed on myeloid cells-like 4 [Source:MGI Symbol;Acc:MGI:1923239]	protein_coding
Eprs	3.11896	4.09889	0.749443	glutamyl-prolyl-tRNA synthetase [Source:MGI Symbol;Acc:MGI:97838]	protein_coding	Common
Hdac2	3.1037	3.20925	1.05779	histone deacetylase 2 [Source:MGI Symbol;Acc:MGI:1097691]	protein_coding	Common
Bcl2a1b	3.0954	4.77858	0.72418	B cell leukemia/lymphoma 2 related protein A1b [Source:MGI Symbol;Acc:MGI:1278326]	protein_coding	Common
Cln8	3.08787	4.94896	0.87968	ceroid-lipofuscinosis, neuronal 8 [Source:MGI Symbol;Acc:MGI:1349447]	protein_coding	Common
Glo1	3.08108	3.45942	0.849083	glyoxalase 1 [Source:MGI Symbol;Acc:MGI:95742]	protein_coding	Common
Pea15a	3.0696	6.72104	0.719141	phosphoprotein enriched in astrocytes 15A [Source:MGI Symbol;Acc:MGI:104799]	protein_coding	Common
Rab3il1	3.06871	5.71747	0.220594	RAB3A interacting protein (rabin3)-like 1 [Source:MGI Symbol;Acc:MGI:1922010]	protein_coding	Common
Zfp36l1	3.06482	5.13214	0.834762	zinc finger protein 36, C3H type-like 1 [Source:MGI Symbol;Acc:MGI:107946]	protein_coding	Common
Evl	3.06303	2.69261	0.953825	Ena-vasodilator stimulated phosphoprotein [Source:MGI Symbol;Acc:MGI:1194884]	protein_coding
Hpgd	3.05341	3.58067	0.67871	hydroxyprostaglandin dehydrogenase 15 (NAD) [Source:MGI Symbol;Acc:MGI:108085]	protein_coding	Common
Ppp1r10	3.04559	3.01156	1.25811	protein phosphatase 1, regulatory subunit 10 [Source:MGI Symbol;Acc:MGI:1289273]	protein_coding	Common
Mrc1	3.04495	5.97416	0.268766	mannose receptor, C type 1 [Source:MGI Symbol;Acc:MGI:97142]	protein_coding	Common
Zpr1	3.04122	3.08097	0.985061	ZPR1 zinc finger [Source:MGI Symbol;Acc:MGI:1330262]	protein_coding	Common
Hba-a2	3.03471	1.73583	0.244825	hemoglobin alpha, adult chain 2 [Source:MGI Symbol;Acc:MGI:96016]	protein_coding	Common
Ak3	3.02363	2.9924	0.685681	adenylate kinase 3 [Source:MGI Symbol;Acc:MGI:1860835]	protein_coding	Common
Slc43a3	3.01511	2.00664	0.78432	solute carrier family 43, member 3 [Source:MGI Symbol;Acc:MGI:1931054]	protein_coding
Kpna3	3.01355	3.38788	0.755042	karyopherin (importin) alpha 3 [Source:MGI Symbol;Acc:MGI:1100863]	protein_coding	Common
Hbb-bs	3.01342	1.45288	0.503414	hemoglobin, beta adult s chain [Source:MGI Symbol;Acc:MGI:5474852]	protein_coding	Common
Slc30a5	3.0076	4.41582	0.95389	solute carrier family 30 (zinc transporter), member 5 [Source:MGI Symbol;Acc:MGI:1916298]	protein_coding	Common
Ctso	2.99877	4.38151	0.955858	cathepsin O [Source:MGI Symbol;Acc:MGI:2139628]	protein_coding	Common
Ash1l	2.99795	2.61511	1.24696	ash1 (absent, small, or homeotic)-like (Drosophila) [Source:MGI Symbol;Acc:MGI:2183158]	protein_coding
Nfatc3	2.99493	1.70572	0.93791	nuclear factor of activated T cells, cytoplasmic, calcineurin dependent 3 [Source:MGI Symbol;Acc:MGI:103296]	protein_coding
Slc25a4	2.9926	5.3772	1.07285	solute carrier family 25 (mitochondrial carrier, adenine nucleotide translocator), member 4 [Source:MGI Symbol;Acc:MGI:1353495]	protein_coding	Common
Fbxo30	2.98983	3.01119	1.09793	F-box protein 30 [Source:MGI Symbol;Acc:MGI:1919115]	protein_coding
Acp2	2.97625	5.6408	0.619252	acid phosphatase 2, lysosomal [Source:MGI Symbol;Acc:MGI:87882]	protein_coding	Common
Pml	2.97511	2.9728	0.93174	promyelocytic leukemia [Source:MGI Symbol;Acc:MGI:104662]	protein_coding	Common
Itgb5	2.96595	6.14094	0.842314	integrin beta 5 [Source:MGI Symbol;Acc:MGI:96614]	protein_coding	Common
Prdx3	2.94244	4.18365	1.01246	peroxiredoxin 3 [Source:MGI Symbol;Acc:MGI:88034]	protein_coding	Common
Arl5a	2.88718	3.54093	0.988271	ADP-ribosylation factor-like 5A [Source:MGI Symbol;Acc:MGI:1922673]	protein_coding	Common
Slc7a7	2.86332	3.94569	0.403474	solute carrier family 7 (cationic amino acid transporter, y+ system), member 7 [Source:MGI Symbol;Acc:MGI:1337120]	protein_coding	Common
Fut8	2.84593	1.24907	0.883109	fucosyltransferase 8 [Source:MGI Symbol;Acc:MGI:1858901]	protein_coding
Car2	2.84592	1.90317	0.0713821	carbonic anhydrase 2 [Source:MGI Symbol;Acc:MGI:88269]	protein_coding	Common
Slc25a1	2.83834	3.57234	0.689073	solute carrier family 25 (mitochondrial carrier, citrate transporter), member 1 [Source:MGI Symbol;Acc:MGI:1345283]	protein_coding	Common
Pla2g15	2.83791	5.40034	0.731676	phospholipase A2, group XV [Source:MGI Symbol;Acc:MGI:2178076]	protein_coding	Common
Mcm2	2.82378	1.95674	0.77066	minichromosome maintenance deficient 2 mitotin (S. cerevisiae) [Source:MGI Symbol;Acc:MGI:105380]	protein_coding
Plxnb2	2.82178	5.77212	0.972514	plexin B2 [Source:MGI Symbol;Acc:MGI:2154239]	protein_coding	Common
E430025E21Rik	2.80893	3.88152	0.694854	RIKEN cDNA E430025E21 gene [Source:MGI Symbol;Acc:MGI:2146110]	protein_coding	Common
Trim59	2.80581	1.10795	1.04724	tripartite motif-containing 59 [Source:MGI Symbol;Acc:MGI:1914199]	protein_coding
Myc	2.80246	3.7124	0.551011	myelocytomatosis oncogene [Source:MGI Symbol;Acc:MGI:97250]	protein_coding	Common
Mrps36	2.78221	3.48489	0.905655	mitochondrial ribosomal protein S36 [Source:MGI Symbol;Acc:MGI:1913378]	protein_coding	Common
Anxa4	2.77934	5.59401	0.898798	annexin A4 [Source:MGI Symbol;Acc:MGI:88030]	protein_coding	Common
Rnf123	2.77917	1.91122	0.941376	ring finger protein 123 [Source:MGI Symbol;Acc:MGI:2148796]	protein_coding
Coq2	2.77315	2.20788	0.651546	coenzyme Q2 homolog, prenyltransferase (yeast) [Source:MGI Symbol;Acc:MGI:1919133]	protein_coding
Ms4a7	2.76857	6.66207	0.0869695	membrane-spanning 4-domains, subfamily A, member 7 [Source:MGI Symbol;Acc:MGI:1918846]	protein_coding	Common
Tmem65	2.75134	4.5851	0.749076	transmembrane protein 65 [Source:MGI Symbol;Acc:MGI:1922118]	protein_coding	Common
Lpl	2.75125	6.37283	0.349137	lipoprotein lipase [Source:MGI Symbol;Acc:MGI:96820]	protein_coding	Common
Wdr43	2.74191	3.2032	0.659851	WD repeat domain 43 [Source:MGI Symbol;Acc:MGI:1919765]	protein_coding	Common
Lsg1	2.72622	1.76302	0.663296	large subunit GTPase 1 homolog (S. cerevisiae) [Source:MGI Symbol;Acc:MGI:107236]	protein_coding
Fam49a	2.72575	3.91787	0.689134	family with sequence similarity 49, member A [Source:MGI Symbol;Acc:MGI:1261783]	protein_coding	Common
Ly9	2.71689	3.31283	0.608122	lymphocyte antigen 9 [Source:MGI Symbol;Acc:MGI:96885]	protein_coding	Common
Filip1l	2.71138	3.3931	0.899269	filamin A interacting protein 1-like [Source:MGI Symbol;Acc:MGI:1925999]	protein_coding	Common
Sesn1	2.70634	4.15625	0.57567	sestrin 1 [Source:MGI Symbol;Acc:MGI:2155278]	protein_coding	Common
Fam3c	2.70442	4.10316	0.663353	family with sequence similarity 3, member C [Source:MGI Symbol;Acc:MGI:107892]	protein_coding	Common
Gga2	2.69974	3.89394	0.385704	golgi associated, gamma adaptin ear containing, ARF binding protein 2 [Source:MGI Symbol;Acc:MGI:1921355]	protein_coding	Common
Pes1	2.68962	2.94763	0.752441	pescadillo homolog 1, containing BRCT domain (zebrafish) [Source:MGI Symbol;Acc:MGI:1890613]	protein_coding	Common
Golph3l	2.68077	2.49493	0.7467	golgi phosphoprotein 3-like [Source:MGI Symbol;Acc:MGI:1917129]	protein_coding	Common
Ddx1	2.68073	3.90263	0.689607	DEAD (Asp-Glu-Ala-Asp) box polypeptide 1 [Source:MGI Symbol;Acc:MGI:2144727]	protein_coding	Common
Tmem86a	2.6139	5.44475	0.880973	transmembrane protein 86A [Source:MGI Symbol;Acc:MGI:1915143]	protein_coding	Common
Hmgb3	2.60052	1.4888	0.789877	high mobility group box 3 [Source:MGI Symbol;Acc:MGI:1098219]	protein_coding
Ubac1	2.60036	2.74148	0.80754	ubiquitin associated domain containing 1 [Source:MGI Symbol;Acc:MGI:1920995]	protein_coding	Common
Hbb-bt	2.59391	1.17191	0.100705	hemoglobin, beta adult t chain [Source:MGI Symbol;Acc:MGI:5474850]	protein_coding	Common
Thumpd3	2.5919	2.03334	0.695968	THUMP domain containing 3 [Source:MGI Symbol;Acc:MGI:1277973]	protein_coding
Eif2b1	2.5816	2.55094	0.687778	eukaryotic translation initiation factor 2B, subunit 1 (alpha) [Source:MGI Symbol;Acc:MGI:2384802]	protein_coding
Trap1	2.57023	3.30499	0.676662	TNF receptor-associated protein 1 [Source:MGI Symbol;Acc:MGI:1915265]	protein_coding	Common
Ranbp10	2.56955	2.26081	0.574649	RAN binding protein 10 [Source:MGI Symbol;Acc:MGI:1921584]	protein_coding	Common
Agpat3	2.56639	3.39935	0.215128	1-acylglycerol-3-phosphate O-acyltransferase 3 [Source:MGI Symbol;Acc:MGI:1336186]	protein_coding	Common
Blnk	2.56564	5.16361	0.288309	B cell linker [Source:MGI Symbol;Acc:MGI:96878]	protein_coding	Common
Alg1	2.56532	3.35099	0.510964	asparagine-linked glycosylation 1 (beta-1,4-mannosyltransferase) [Source:MGI Symbol;Acc:MGI:2384774]	protein_coding	Common
Tspan3	2.55572	6.61767	0.449804	tetraspanin 3 [Source:MGI Symbol;Acc:MGI:1928098]	protein_coding	Common
Abhd4	2.5495	4.50151	0.623534	abhydrolase domain containing 4 [Source:MGI Symbol;Acc:MGI:1915938]	protein_coding	Common
Cd86	2.54757	4.5564	0.759411	CD86 antigen [Source:MGI Symbol;Acc:MGI:101773]	protein_coding	Common
Lsm7	2.54337	3.83766	1.13823	LSM7 homolog, U6 small nuclear RNA associated (S. cerevisiae) [Source:MGI Symbol;Acc:MGI:1913344]	protein_coding	Common
Igf1	2.52968	4.29632	0.00635877	insulin-like growth factor 1 [Source:MGI Symbol;Acc:MGI:96432]	protein_coding	Common
Mrpl2	2.4945	2.85684	0.505644	mitochondrial ribosomal protein L2 [Source:MGI Symbol;Acc:MGI:1351622]	protein_coding	Common
Spic	2.48548	3.64294	0.0984181	Spi-C transcription factor (Spi-1/PU.1 related) [Source:MGI Symbol;Acc:MGI:1341168]	protein_coding	Common
Wdr18	2.48388	3.49715	0.550234	WD repeat domain 18 [Source:MGI Symbol;Acc:MGI:2158400]	protein_coding	Common
D5Ertd579e	2.47052	2.74037	0.507084	DNA segment, Chr 5, ERATO Doi 579, expressed [Source:MGI Symbol;Acc:MGI:1261849]	protein_coding	Common
Fam213b	2.4526	4.41459	0.195074	family with sequence similarity 213, member B [Source:MGI Symbol;Acc:MGI:1913719]	protein_coding	Common
Hltf	2.45223	1.71844	0.666638	helicase-like transcription factor [Source:MGI Symbol;Acc:MGI:1196437]	protein_coding
Mafb	2.45026	4.86525	0.684899	v-maf musculoaponeurotic fibrosarcoma oncogene family, protein B (avian) [Source:MGI Symbol;Acc:MGI:104555]	protein_coding	Common
Kcnn4	2.44941	2.46365	0.505829	potassium intermediate/small conductance calcium-activated channel, subfamily N, member 4 [Source:MGI Symbol;Acc:MGI:1277957]	protein_coding	Common
Tpm1	2.44847	5.04357	0.534551	tropomyosin 1, alpha [Source:MGI Symbol;Acc:MGI:98809]	protein_coding	Common
Ccnb1	2.44595	1.33761	0.858584	cyclin B1 [Source:MGI Symbol;Acc:MGI:88302]	protein_coding
Fcho1	2.43488	0.352637	0.925049	FCH domain only 1 [Source:MGI Symbol;Acc:MGI:1921265]	protein_coding
Ivd	2.42716	3.26211	0.452002	isovaleryl coenzyme A dehydrogenase [Source:MGI Symbol;Acc:MGI:1929242]	protein_coding	Common
Cd1d1	2.4219	1.20715	0.57845	CD1d1 antigen [Source:MGI Symbol;Acc:MGI:107674]	protein_coding
Ruvbl1	2.41402	2.91055	0.580251	RuvB-like protein 1 [Source:MGI Symbol;Acc:MGI:1928760]	protein_coding	Common
Mrps35	2.40814	2.41496	0.681838	mitochondrial ribosomal protein S35 [Source:MGI Symbol;Acc:MGI:2385255]	protein_coding	Common
Abca1	2.40042	5.07108	0.223128	ATP-binding cassette, sub-family A (ABC1), member 1 [Source:MGI Symbol;Acc:MGI:99607]	protein_coding	Common
Ptplad1	2.39524	3.54472	0.450158	protein tyrosine phosphatase-like A domain containing 1 [Source:MGI Symbol;Acc:MGI:1889341]	protein_coding	Common
Nup93	2.38534	2.07423	0.47428	nucleoporin 93 [Source:MGI Symbol;Acc:MGI:1919055]	protein_coding	Common
Clec4b1	2.38059	3.24931	0.38803	C-type lectin domain family 4, member b1 [Source:MGI Symbol;Acc:MGI:1917060]	protein_coding	Common
Slc37a2	2.36916	4.74352	0.619937	solute carrier family 37 (glycerol-3-phosphate transporter), member 2 [Source:MGI Symbol;Acc:MGI:1929693]	protein_coding	Common
Fbxo7	2.35623	2.33577	0.759783	F-box protein 7 [Source:MGI Symbol;Acc:MGI:1917004]	protein_coding
Pla2g16	2.3509	2.2644	0.42026	phospholipase A2, group XVI [Source:MGI Symbol;Acc:MGI:2179715]	protein_coding	Common
Mybbp1a	2.33039	3.30293	0.521951	MYB binding protein (P160) 1a [Source:MGI Symbol;Acc:MGI:106181]	protein_coding	Common
Dmxl1	2.32843	2.40925	0.4927	Dmx-like 1 [Source:MGI Symbol;Acc:MGI:2443926]	protein_coding	Common
Dhrs3	2.31819	4.7793	0.72002	dehydrogenase/reductase (SDR family) member 3 [Source:MGI Symbol;Acc:MGI:1315215]	protein_coding	Common
Gaa	2.3171	4.56859	0.39911	glucosidase, alpha, acid [Source:MGI Symbol;Acc:MGI:95609]	protein_coding	Common
Vkorc1	2.31409	4.19025	0.47074	vitamin K epoxide reductase complex, subunit 1 [Source:MGI Symbol;Acc:MGI:106442]	protein_coding	Common
Glb1	2.29831	4.4682	0.58585	galactosidase, beta 1 [Source:MGI Symbol;Acc:MGI:88151]	protein_coding	Common
Ddx56	2.2983	2.75693	0.507952	DEAD (Asp-Glu-Ala-Asp) box polypeptide 56 [Source:MGI Symbol;Acc:MGI:1277172]	protein_coding	Common
Abcd3	2.29828	2.56567	0.662901	ATP-binding cassette, sub-family D (ALD), member 3 [Source:MGI Symbol;Acc:MGI:1349216]	protein_coding	Common
Hmgn1	2.29561	5.09267	0.417931	high mobility group nucleosomal binding domain 1 [Source:MGI Symbol;Acc:MGI:96120]	protein_coding	Common
Apex1	2.28247	2.98243	0.374031	apurinic/apyrimidinic endonuclease 1 [Source:MGI Symbol;Acc:MGI:88042]	protein_coding	Common
Iars2	2.2771	2.29766	0.458131	isoleucine-tRNA synthetase 2, mitochondrial [Source:MGI Symbol;Acc:MGI:1919586]	protein_coding	Common
Adsl	2.27403	2.40205	0.581038	adenylosuccinate lyase [Source:MGI Symbol;Acc:MGI:103202]	protein_coding	Common
Cdt1	2.26862	2.12407	0.511686	chromatin licensing and DNA replication factor 1 [Source:MGI Symbol;Acc:MGI:1914427]	protein_coding
Cdk6	2.26507	2.41341	0.649932	cyclin-dependent kinase 6 [Source:MGI Symbol;Acc:MGI:1277162]	protein_coding	Common
Ctdp1	2.26406	1.95334	0.488049	CTD (carboxy-terminal domain, RNA polymerase II, polypeptide A) phosphatase, subunit 1 [Source:MGI Symbol;Acc:MGI:1926953]	protein_coding
Nkg7	2.2597	0	0.303128	natural killer cell group 7 sequence [Source:MGI Symbol;Acc:MGI:1931250]	protein_coding
Arsb	2.25163	2.2242	1.06203	arylsulfatase B [Source:MGI Symbol;Acc:MGI:88075]	protein_coding	Common
Qdpr	2.25026	4.46522	0.840336	quinoid dihydropteridine reductase [Source:MGI Symbol;Acc:MGI:97836]	protein_coding	Common
Il21r	2.24267	3.26128	0.298322	interleukin 21 receptor [Source:MGI Symbol;Acc:MGI:1890475]	protein_coding	Common
Gm12892	2.242	4.58259	0.497936	predicted gene 12892 [Source:MGI Symbol;Acc:MGI:3649649]	processed_pseudogene	Common
Cdc25b	2.23913	1.04286	0.709787	cell division cycle 25B [Source:MGI Symbol;Acc:MGI:99701]	protein_coding
Nsmaf	2.23698	2.65875	0.646229	neutral sphingomyelinase (N-SMase) activation associated factor [Source:MGI Symbol;Acc:MGI:1341864]	protein_coding	Common
Abcg3	2.23658	3.40932	0.208321	ATP-binding cassette, sub-family G (WHITE), member 3 [Source:MGI Symbol;Acc:MGI:1351624]	protein_coding	Common
Tars	2.23558	3.12828	0.554679	threonyl-tRNA synthetase [Source:MGI Symbol;Acc:MGI:106314]	protein_coding	Common
Fcgr1	2.23379	4.26603	0.428503	Fc receptor, IgG, high affinity I [Source:MGI Symbol;Acc:MGI:95498]	protein_coding	Common
Hs6st1	2.23161	3.08329	0.419756	heparan sulfate 6-O-sulfotransferase 1 [Source:MGI Symbol;Acc:MGI:1354958]	protein_coding	Common
Ulk2	2.23033	2.84941	0.499425	unc-51 like kinase 2 [Source:MGI Symbol;Acc:MGI:1352758]	protein_coding	Common
Abcb10	2.22458	0.926886	0.297387	ATP-binding cassette, sub-family B (MDR/TAP), member 10 [Source:MGI Symbol;Acc:MGI:1860508]	protein_coding
Trem2	2.21921	4.90387	0.718966	triggering receptor expressed on myeloid cells 2 [Source:MGI Symbol;Acc:MGI:1913150]	protein_coding	Common
Cpq	2.21858	4.51522	0.304611	carboxypeptidase Q [Source:MGI Symbol;Acc:MGI:1889205]	protein_coding	Common
Aga	2.21514	3.09913	0.616599	aspartylglucosaminidase [Source:MGI Symbol;Acc:MGI:104873]	protein_coding	Common
Dnmt3a	2.20197	4.06541	0.648998	DNA methyltransferase 3A [Source:MGI Symbol;Acc:MGI:1261827]	protein_coding	Common
Tfrc	2.20163	2.18044	0.674518	transferrin receptor [Source:MGI Symbol;Acc:MGI:98822]	protein_coding	Common
Rgl1	2.20048	6.1262	0.181152	ral guanine nucleotide dissociation stimulator,-like 1 [Source:MGI Symbol;Acc:MGI:107484]	protein_coding	Common
Renbp	2.19455	5.1178	0.484739	renin binding protein [Source:MGI Symbol;Acc:MGI:105940]	protein_coding	Common
Gtf2a1	2.1766	2.25034	0.785859	general transcription factor II A, 1 [Source:MGI Symbol;Acc:MGI:1933277]	protein_coding
Fignl1	2.16157	1.21854	0.543802	fidgetin-like 1 [Source:MGI Symbol;Acc:MGI:1890648]	protein_coding
Tsc2	2.15841	2.0777	0.536593	tuberous sclerosis 2 [Source:MGI Symbol;Acc:MGI:102548]	protein_coding	Common
Fbxo5	2.15619	0.723365	0.76522	F-box protein 5 [Source:MGI Symbol;Acc:MGI:1914391]	protein_coding
Dse	2.15612	4.74117	0.491865	dermatan sulfate epimerase [Source:MGI Symbol;Acc:MGI:2443455]	protein_coding	Common
Gclc	2.1559	2.09982	0.549171	glutamate-cysteine ligase, catalytic subunit [Source:MGI Symbol;Acc:MGI:104990]	protein_coding
Rbpms	2.14617	1.31088	0.372225	RNA binding protein gene with multiple splicing [Source:MGI Symbol;Acc:MGI:1334446]	protein_coding
Pck2	2.13933	1.66147	0.562318	phosphoenolpyruvate carboxykinase 2 (mitochondrial) [Source:MGI Symbol;Acc:MGI:1860456]	protein_coding
Nr1h3	2.1364	3.85126	0.0408553	nuclear receptor subfamily 1, group H, member 3 [Source:MGI Symbol;Acc:MGI:1352462]	protein_coding	Common
Tmem129	2.12622	1.32563	0.540869	transmembrane protein 129 [Source:MGI Symbol;Acc:MGI:1915616]	protein_coding
Myo9a	2.12355	3.30911	0.347235	myosin IXa [Source:MGI Symbol;Acc:MGI:107735]	protein_coding	Common
Cd36	2.1181	3.09772	0.257997	CD36 antigen [Source:MGI Symbol;Acc:MGI:107899]	protein_coding	Common
Tars2	2.11636	2.66056	0.710421	threonyl-tRNA synthetase 2, mitochondrial (putative) [Source:MGI Symbol;Acc:MGI:1919057]	protein_coding	Common
Acot13	2.11109	2.5337	0.468659	acyl-CoA thioesterase 13 [Source:MGI Symbol;Acc:MGI:1914084]	protein_coding	Common
Icam1	2.09933	5.87791	0.310205	intercellular adhesion molecule 1 [Source:MGI Symbol;Acc:MGI:96392]	protein_coding	Common
P2ry13	2.09553	3.04581	0.400961	purinergic receptor P2Y, G-protein coupled 13 [Source:MGI Symbol;Acc:MGI:1921441]	protein_coding	Common
Lap3	2.08053	3.30145	0.5088	leucine aminopeptidase 3 [Source:MGI Symbol;Acc:MGI:1914238]	protein_coding	Common
Fabp4	2.0729	1.50625	0.158425	fatty acid binding protein 4, adipocyte [Source:MGI Symbol;Acc:MGI:88038]	protein_coding	Common
Pitrm1	2.07071	2.86998	0.293491	pitrilysin metallepetidase 1 [Source:MGI Symbol;Acc:MGI:1916867]	protein_coding	Common
Cd72	2.05396	4.22623	0.314521	CD72 antigen [Source:MGI Symbol;Acc:MGI:88345]	protein_coding	Common
Pola1	2.04495	1.40203	0.40327	polymerase (DNA directed), alpha 1 [Source:MGI Symbol;Acc:MGI:99660]	protein_coding
Xpo7	2.04177	2.34381	0.927785	exportin 7 [Source:MGI Symbol;Acc:MGI:1929705]	protein_coding
Relb	2.02964	4.52756	0.552742	avian reticuloendotheliosis viral (v-rel) oncogene related B [Source:MGI Symbol;Acc:MGI:103289]	protein_coding	Common
Chaf1b	2.029	1.51935	0.480539	chromatin assembly factor 1, subunit B (p60) [Source:MGI Symbol;Acc:MGI:1314881]	protein_coding
Slc9a9	2.02468	3.67324	0.510349	solute carrier family 9 (sodium/hydrogen exchanger), member 9 [Source:MGI Symbol;Acc:MGI:2679732]	protein_coding	Common
Ikbke	2.01558	1.03278	0.527305	inhibitor of kappaB kinase epsilon [Source:MGI Symbol;Acc:MGI:1929612]	protein_coding
Lmna	2.01516	5.59656	0.181283	lamin A [Source:MGI Symbol;Acc:MGI:96794]	protein_coding	Common
Ubr7	2.01178	1.6612	0.516242	ubiquitin protein ligase E3 component n-recognin 7 (putative) [Source:MGI Symbol;Acc:MGI:1913872]	protein_coding
Lancl1	2.0105	3.01496	0.406341	LanC (bacterial lantibiotic synthetase component C)-like 1 [Source:MGI Symbol;Acc:MGI:1336997]	protein_coding	Common
Wwp1	2.01024	4.25237	0.284617	WW domain containing E3 ubiquitin protein ligase 1 [Source:MGI Symbol;Acc:MGI:1861728]	protein_coding	Common
Naa15	2.00927	2.45242	0.391595	N(alpha)-acetyltransferase 15, NatA auxiliary subunit [Source:MGI Symbol;Acc:MGI:1922088]	protein_coding	Common
Clcn3	2.00804	1.7731	0.664868	chloride channel 3 [Source:MGI Symbol;Acc:MGI:103555]	protein_coding
Slamf6	2.00037	2.36603	0.101885	SLAM family member 6 [Source:MGI Symbol;Acc:MGI:1353620]	protein_coding	Common
Fam26f	1.99185	3.25205	0.396255	family with sequence similarity 26, member F [Source:MGI Symbol;Acc:MGI:2443082]	protein_coding	Common
Mut	1.99088	2.5379	0.401952	methylmalonyl-Coenzyme A mutase [Source:MGI Symbol;Acc:MGI:97239]	protein_coding	Common
Spred1	1.99017	3.64271	0.247484	sprouty protein with EVH-1 domain 1, related sequence [Source:MGI Symbol;Acc:MGI:2150016]	protein_coding	Common
Tspan4	1.98848	5.28244	0.18071	tetraspanin 4 [Source:MGI Symbol;Acc:MGI:1928097]	protein_coding	Common
Alad	1.98342	2.49534	0.271656	aminolevulinate, delta-, dehydratase [Source:MGI Symbol;Acc:MGI:96853]	protein_coding	Common
Bank1	1.98055	2.38785	0.709306	B cell scaffold protein with ankyrin repeats 1 [Source:MGI Symbol;Acc:MGI:2442120]	protein_coding	Common
Psmg1	1.97933	2.52721	0.56757	proteasome (prosome, macropain) assembly chaperone 1 [Source:MGI Symbol;Acc:MGI:1860263]	protein_coding	Common
Ipo7	1.9745	1.98658	0.453381	importin 7 [Source:MGI Symbol;Acc:MGI:2152414]	protein_coding
Suclg2	1.97224	2.58754	0.386271	succinate-Coenzyme A ligase, GDP-forming, beta subunit [Source:MGI Symbol;Acc:MGI:1306824]	protein_coding	Common
Ms4a3	1.96894	0.0888406	0.592969	membrane-spanning 4-domains, subfamily A, member 3 [Source:MGI Symbol;Acc:MGI:2158468]	protein_coding
2008-03-01	1.95344	2.10317	0.352611	membrane-associated ring finger (C3HC4) 8 [Source:MGI Symbol;Acc:MGI:1919029]	protein_coding	Common
Slc11a2	1.95199	3.41561	0.253612	solute carrier family 11 (proton-coupled divalent metal ion transporters), member 2 [Source:MGI Symbol;Acc:MGI:1345279]	protein_coding	Common
Gfm1	1.9368	2.1075	0.267296	G elongation factor, mitochondrial 1 [Source:MGI Symbol;Acc:MGI:107339]	protein_coding	Common
Cbr1	1.92786	2.23361	0.124537	carbonyl reductase 1 [Source:MGI Symbol;Acc:MGI:88284]	protein_coding	Common
Hadh	1.92778	2.48893	0.333302	hydroxyacyl-Coenzyme A dehydrogenase [Source:MGI Symbol;Acc:MGI:96009]	protein_coding	Common
Gnl3	1.92643	3.45135	0.379871	guanine nucleotide binding protein-like 3 (nucleolar) [Source:MGI Symbol;Acc:MGI:1353651]	protein_coding	Common
Cyth3	1.90361	1.78413	0.305313	cytohesin 3 [Source:MGI Symbol;Acc:MGI:1335107]	protein_coding	Common
Tfdp2	1.89499	1.15745	0.32212	transcription factor Dp 2 [Source:MGI Symbol;Acc:MGI:107167]	protein_coding
Matk	1.89166	2.36621	0.505745	megakaryocyte-associated tyrosine kinase [Source:MGI Symbol;Acc:MGI:99259]	protein_coding	Common
Pf4	1.88934	5.90893	0.0921655	platelet factor 4 [Source:MGI Symbol;Acc:MGI:1888711]	protein_coding	Common
Slc16a1	1.88345	2.00638	0.378101	solute carrier family 16 (monocarboxylic acid transporters), member 1 [Source:MGI Symbol;Acc:MGI:106013]	protein_coding	Common
Gypc	1.87259	0.605306	0.298929	glycophorin C [Source:MGI Symbol;Acc:MGI:1098566]	protein_coding
Ccr3	1.87041	0.750014	0.00288808	chemokine (C-C motif) receptor 3 [Source:MGI Symbol;Acc:MGI:104616]	protein_coding
Cd40	1.8669	1.80774	0.40974	CD40 antigen [Source:MGI Symbol;Acc:MGI:88336]	protein_coding
Uros	1.86542	1.45459	0.444571	uroporphyrinogen III synthase [Source:MGI Symbol;Acc:MGI:98917]	protein_coding
Rgs1	1.86202	4.80232	0.322856	regulator of G-protein signaling 1 [Source:MGI Symbol;Acc:MGI:1354694]	protein_coding	Common
Arl4a	1.86002	2.22802	0.452311	ADP-ribosylation factor-like 4A [Source:MGI Symbol;Acc:MGI:99437]	protein_coding	Common
Cbr2	1.85082	4.77111	0.214899	carbonyl reductase 2 [Source:MGI Symbol;Acc:MGI:107200]	protein_coding	Common
Hpgds	1.84723	3.95725	0.0431436	hematopoietic prostaglandin D synthase [Source:MGI Symbol;Acc:MGI:1859384]	protein_coding	Common
Slc7a8	1.82834	4.07397	0.128874	solute carrier family 7 (cationic amino acid transporter, y+ system), member 8 [Source:MGI Symbol;Acc:MGI:1355323]	protein_coding	Common
Elane	1.82733	0.00332107	0.195372	elastase, neutrophil expressed [Source:MGI Symbol;Acc:MGI:2679229]	protein_coding
Gpx3	1.82462	3.6989	0.460416	glutathione peroxidase 3 [Source:MGI Symbol;Acc:MGI:105102]	protein_coding	Common
Bcl2a1d	1.82107	2.12852	0.358873	B cell leukemia/lymphoma 2 related protein A1d [Source:MGI Symbol;Acc:MGI:1278325]	protein_coding	Common
Myo7a	1.82039	2.60554	0.320147	myosin VIIA [Source:MGI Symbol;Acc:MGI:104510]	protein_coding	Common
Prtn3	1.81596	0.0521519	0.455468	proteinase 3 [Source:MGI Symbol;Acc:MGI:893580]	protein_coding
Fchsd2	1.78383	1.7711	0.346542	FCH and double SH3 domains 2 [Source:MGI Symbol;Acc:MGI:2448475]	protein_coding
Eno3	1.77861	1.29275	0.566942	enolase 3, beta muscle [Source:MGI Symbol;Acc:MGI:95395]	protein_coding
Rasgef1b	1.77685	5.0936	0.312577	RasGEF domain family, member 1B [Source:MGI Symbol;Acc:MGI:2443755]	protein_coding	Common
Arhgap18	1.77261	3.32193	0.275125	Rho GTPase activating protein 18 [Source:MGI Symbol;Acc:MGI:1921160]	protein_coding	Common
Adi1	1.76676	2.52024	0.267203	acireductone dioxygenase 1 [Source:MGI Symbol;Acc:MGI:2144929]	protein_coding	Common
Dolpp1	1.74228	1.2459	0.398297	dolichyl pyrophosphate phosphatase 1 [Source:MGI Symbol;Acc:MGI:1914093]	protein_coding
Slamf8	1.73602	3.25552	0.315376	SLAM family member 8 [Source:MGI Symbol;Acc:MGI:1921998]	protein_coding	Common
Cela1	1.7351	2.23982	0.0320638	chymotrypsin-like elastase family, member 1 [Source:MGI Symbol;Acc:MGI:95314]	protein_coding	Common
Engase	1.72767	1.84302	0.148111	endo-beta-N-acetylglucosaminidase [Source:MGI Symbol;Acc:MGI:2443788]	protein_coding	Common
Atad3a	1.72465	2.02766	0.321355	ATPase family, AAA domain containing 3A [Source:MGI Symbol;Acc:MGI:1919214]	protein_coding	Common
Rnase4	1.72248	3.11236	0.177272	ribonuclease, RNase A family 4 [Source:MGI Symbol;Acc:MGI:1926217]	protein_coding	Common
mt-Nd3	1.71813	2.55685	0.574053	mitochondrially encoded NADH dehydrogenase 3 [Source:MGI Symbol;Acc:MGI:102499]	protein_coding	Common
Vopp1	1.70856	1.63758	0.264306	vesicular, overexpressed in cancer, prosurvival protein 1 [Source:MGI Symbol;Acc:MGI:2141658]	protein_coding	Common
Alas2	1.70807	0.651495	0.0202146	aminolevulinic acid synthase 2, erythroid [Source:MGI Symbol;Acc:MGI:87990]	protein_coding	Common
Natd1	1.7017	2.57339	0.360113	N-acetyltransferase domain containing 1 [Source:MGI Symbol;Acc:MGI:1344388]	protein_coding	Common
Cd38	1.7013	2.78634	0.188295	CD38 antigen [Source:MGI Symbol;Acc:MGI:107474]	protein_coding	Common
Arrdc2	1.69998	1.1391	0.368901	arrestin domain containing 2 [Source:MGI Symbol;Acc:MGI:1918057]	protein_coding
Itsn1	1.69626	3.89156	0.422587	intersectin 1 (SH3 domain protein 1A) [Source:MGI Symbol;Acc:MGI:1338069]	protein_coding	Common
Ilvbl	1.68767	2.68168	0.213039	ilvB (bacterial acetolactate synthase)-like [Source:MGI Symbol;Acc:MGI:1351911]	protein_coding	Common
Gimap6	1.67583	0.774455	0.310427	GTPase, IMAP family member 6 [Source:MGI Symbol;Acc:MGI:1918876]	protein_coding
Cd79a	1.67552	0.16356	0.361133	CD79A antigen (immunoglobulin-associated alpha) [Source:MGI Symbol;Acc:MGI:101774]	protein_coding
Bzw2	1.66417	2.22449	0.308818	basic leucine zipper and W2 domains 2 [Source:MGI Symbol;Acc:MGI:1914162]	protein_coding	Common
Arap2	1.64917	0.997269	0.302421	ArfGAP with RhoGAP domain, ankyrin repeat and PH domain 2 [Source:MGI Symbol;Acc:MGI:2684416]	protein_coding
Abcg2	1.64843	0.858626	0.157408	ATP-binding cassette, sub-family G (WHITE), member 2 [Source:MGI Symbol;Acc:MGI:1347061]	protein_coding
Frmd4b	1.6412	4.75776	0.168349	FERM domain containing 4B [Source:MGI Symbol;Acc:MGI:2141794]	protein_coding	Common
Serpina3g	1.63244	2.23785	0.319314	serine (or cysteine) peptidase inhibitor, clade A, member 3G [Source:MGI Symbol;Acc:MGI:105046]	protein_coding	Common
Ctse	1.63215	0.331752	0.744481	cathepsin E [Source:MGI Symbol;Acc:MGI:107361]	protein_coding
Gbp8	1.61894	1.9445	0.0465509	guanylate-binding protein 8 [Source:MGI Symbol;Acc:MGI:1923324]	protein_coding	Common
Prss57	1.60928	0.0891449	0.424383	protease, serine 57 [Source:MGI Symbol;Acc:MGI:1920356]	protein_coding
Siglec1	1.60881	3.77968	0.19716	sialic acid binding Ig-like lectin 1, sialoadhesin [Source:MGI Symbol;Acc:MGI:99668]	protein_coding	Common
Slc14a1	1.59689	0.481942	0.215837	solute carrier family 14 (urea transporter), member 1 [Source:MGI Symbol;Acc:MGI:1351654]	protein_coding
Cd22	1.59327	1.49567	0.239999	CD22 antigen [Source:MGI Symbol;Acc:MGI:88322]	protein_coding	Common
Fam213a	1.59293	1.81634	0.0822208	family with sequence similarity 213, member A [Source:MGI Symbol;Acc:MGI:1917814]	protein_coding	Common
Naa25	1.57834	1.60276	0.228199	N(alpha)-acetyltransferase 25, NatB auxiliary subunit [Source:MGI Symbol;Acc:MGI:2442563]	protein_coding	Common
Slc4a1	1.57611	0.504135	0.0295588	solute carrier family 4 (anion exchanger), member 1 [Source:MGI Symbol;Acc:MGI:109393]	protein_coding
Ifrd2	1.5716	1.33895	0.194443	interferon-related developmental regulator 2 [Source:MGI Symbol;Acc:MGI:1316708]	protein_coding
Zfpm1	1.55494	0.340478	0.150668	zinc finger protein, multitype 1 [Source:MGI Symbol;Acc:MGI:1095400]	protein_coding
Prnp	1.54654	1.58634	0.294527	prion protein [Source:MGI Symbol;Acc:MGI:97769]	protein_coding	Common
Tspan33	1.54158	1.93745	0.0666854	tetraspanin 33 [Source:MGI Symbol;Acc:MGI:1919012]	protein_coding	Common
Mgst3	1.51836	2.37472	0.45796	microsomal glutathione S-transferase 3 [Source:MGI Symbol;Acc:MGI:1913697]	protein_coding	Common
8430419L09Rik	1.51557	1.53272	0.0600264	RIKEN cDNA 8430419L09 gene [Source:MGI Symbol;Acc:MGI:1921775]	protein_coding	Common
Ift140	1.51464	1.56539	0.571107	intraflagellar transport 140 [Source:MGI Symbol;Acc:MGI:2146906]	protein_coding
Slc7a5	1.5015	1.48783	0.398799	solute carrier family 7 (cationic amino acid transporter, y+ system), member 5 [Source:MGI Symbol;Acc:MGI:1298205]	protein_coding
Myo1e	1.49861	3.53097	0.125186	myosin IE [Source:MGI Symbol;Acc:MGI:106621]	protein_coding	Common
Tmcc2	1.49664	1.01684	0.179956	transmembrane and coiled-coil domains 2 [Source:MGI Symbol;Acc:MGI:1916125]	protein_coding
Phgdh	1.49585	0.270527	0.275932	3-phosphoglycerate dehydrogenase [Source:MGI Symbol;Acc:MGI:1355330]	protein_coding
Hspa1a	1.49508	3.74732	0.382336	heat shock protein 1A [Source:MGI Symbol;Acc:MGI:96244]	protein_coding	Common
Ace	1.48505	0.366556	0.448338	angiotensin I converting enzyme (peptidyl-dipeptidase A) 1 [Source:MGI Symbol;Acc:MGI:87874]	protein_coding
Ablim1	1.47456	0.870779	0.243278	actin-binding LIM protein 1 [Source:MGI Symbol;Acc:MGI:1194500]	protein_coding
Traf1	1.47385	2.746	0.336504	TNF receptor-associated factor 1 [Source:MGI Symbol;Acc:MGI:101836]	protein_coding	Common
Cadm1	1.46806	3.01139	0	cell adhesion molecule 1 [Source:MGI Symbol;Acc:MGI:1889272]	protein_coding	Common
Cd5l	1.45786	0.626584	0.0414732	CD5 antigen-like [Source:MGI Symbol;Acc:MGI:1334419]	protein_coding
Abcb8	1.45254	1.70446	0.150092	ATP-binding cassette, sub-family B (MDR/TAP), member 8 [Source:MGI Symbol;Acc:MGI:1351667]	protein_coding	Common
Igkc	1.44811	0.159436	0.357114	immunoglobulin kappa constant [Source:MGI Symbol;Acc:MGI:96495]	IG_C_gene
Bcl2a1a	1.43942	1.79555	0.1087	B cell leukemia/lymphoma 2 related protein A1a [Source:MGI Symbol;Acc:MGI:102687]	protein_coding	Common
Lyz1	1.42104	2.15415	0.874861	lysozyme 1 [Source:MGI Symbol;Acc:MGI:96902]	protein_coding	Common
Epor	1.41336	1.56177	0.0354862	erythropoietin receptor [Source:MGI Symbol;Acc:MGI:95408]	protein_coding	Common
Dnajb2	1.40075	1.09196	0.142628	DnaJ (Hsp40) homolog, subfamily B, member 2 [Source:MGI Symbol;Acc:MGI:1928739]	protein_coding
Bpgm	1.38736	1.5969	0.545175	2,3-bisphosphoglycerate mutase [Source:MGI Symbol;Acc:MGI:1098242]	protein_coding
Slco2b1	1.3863	4.05139	0.00376752	solute carrier organic anion transporter family, member 2b1 [Source:MGI Symbol;Acc:MGI:1351872]	protein_coding	Common
H2-Ob	1.3744	0.101625	0.348693	histocompatibility 2, O region beta locus [Source:MGI Symbol;Acc:MGI:95925]	protein_coding
Cpox	1.37409	1.32212	0.381447	coproporphyrinogen oxidase [Source:MGI Symbol;Acc:MGI:104841]	protein_coding
Cxcl16	1.37367	6.05974	0.197673	chemokine (C-X-C motif) ligand 16 [Source:MGI Symbol;Acc:MGI:1932682]	protein_coding	Common
Klf1	1.37078	0.160358	0	Kruppel-like factor 1 (erythroid) [Source:MGI Symbol;Acc:MGI:1342771]	protein_coding
Plxna1	1.36755	3.74627	0.0585695	plexin A1 [Source:MGI Symbol;Acc:MGI:107685]	protein_coding	Common
Abcc3	1.36606	1.77625	0.121301	ATP-binding cassette, sub-family C (CFTR/MRP), member 3 [Source:MGI Symbol;Acc:MGI:1923658]	protein_coding	Common
Slc43a1	1.3654	0.540858	0.0490551	solute carrier family 43, member 1 [Source:MGI Symbol;Acc:MGI:1931352]	protein_coding
Gypa	1.35828	0.443399	0.0778003	glycophorin A [Source:MGI Symbol;Acc:MGI:95880]	protein_coding
Ptdss2	1.35635	2.15594	0.0584313	phosphatidylserine synthase 2 [Source:MGI Symbol;Acc:MGI:1351664]	protein_coding	Common
Myo10	1.34973	3.0447	0.0070047	myosin X [Source:MGI Symbol;Acc:MGI:107716]	protein_coding	Common
Snca	1.33892	0.330203	0	synuclein, alpha [Source:MGI Symbol;Acc:MGI:1277151]	protein_coding
Stab1	1.33793	4.59931	0.0663445	stabilin 1 [Source:MGI Symbol;Acc:MGI:2178742]	protein_coding	Common
Mpo	1.32591	0.0166293	0.174834	myeloperoxidase [Source:MGI Symbol;Acc:MGI:97137]	protein_coding
Cd19	1.31238	0.176056	0.336084	CD19 antigen [Source:MGI Symbol;Acc:MGI:88319]	protein_coding
Galnt6	1.29552	1.84315	0.107294	UDP-N-acetyl-alpha-D-galactosamine:polypeptide N-acetylgalactosaminyltransferase 6 [Source:MGI Symbol;Acc:MGI:1891640]	protein_coding	Common
Gpr56	1.26502	0.60148	0.173981	G protein-coupled receptor 56 [Source:MGI Symbol;Acc:MGI:1340051]	protein_coding
Fam210b	1.26407	1.65337	0.222774	family with sequence similarity 210, member B [Source:MGI Symbol;Acc:MGI:1914267]	protein_coding	Common
Itgad	1.2595	0.585293	0	integrin, alpha D [Source:MGI Symbol;Acc:MGI:3578624]	protein_coding
Fam46c	1.25655	2.84527	0.277741	family with sequence similarity 46, member C [Source:MGI Symbol;Acc:MGI:1921895]	protein_coding	Common
Dab2	1.24881	5.84358	0.00803785	disabled 2, mitogen-responsive phosphoprotein [Source:MGI Symbol;Acc:MGI:109175]	protein_coding	Common
C3ar1	1.21698	4.57667	0	complement component 3a receptor 1 [Source:MGI Symbol;Acc:MGI:1097680]	protein_coding	Common
Gdf15	1.21274	4.2883	0.00357161	growth differentiation factor 15 [Source:MGI Symbol;Acc:MGI:1346047]	protein_coding	Common
Hemgn	1.21167	0.257559	0.0932187	hemogen [Source:MGI Symbol;Acc:MGI:2136910]	protein_coding
mt-Ts1	1.19762	1.1343	0.830486	mitochondrially encoded tRNA serine 1 [Source:MGI Symbol;Acc:MGI:102475]	Mt_tRNA
Mllt4	1.19102	1.3843	0.161685	myeloid/lymphoid or mixed-lineage leukemia (trithorax homolog, Drosophila); translocated to, 4 [Source:MGI Symbol;Acc:MGI:1314653]	protein_coding	Common
Rhd	1.18907	0.428846	0.00306413	Rh blood group, D antigen [Source:MGI Symbol;Acc:MGI:1202882]	protein_coding
Mgl2	1.17696	3.43258	0.173585	macrophage galactose N-acetyl-galactosamine specific lectin 2 [Source:MGI Symbol;Acc:MGI:2385729]	protein_coding	Common
Ctsf	1.16938	3.20814	0	cathepsin F [Source:MGI Symbol;Acc:MGI:1861434]	protein_coding	Common
Adcy3	1.16824	2.7458	0.236399	adenylate cyclase 3 [Source:MGI Symbol;Acc:MGI:99675]	protein_coding	Common
Hes1	1.1603	1.27961	0.231715	hairy and enhancer of split 1 (Drosophila) [Source:MGI Symbol;Acc:MGI:104853]	protein_coding	Common
Gfi1b	1.15893	0.127332	0	growth factor independent 1B [Source:MGI Symbol;Acc:MGI:1276578]	protein_coding
Cxcl12	1.11282	2.39482	0	chemokine (C-X-C motif) ligand 12 [Source:MGI Symbol;Acc:MGI:103556]	protein_coding	Common
Oxnad1	1.1034	0.956085	0.473372	oxidoreductase NAD-binding domain containing 1 [Source:MGI Symbol;Acc:MGI:1916953]	protein_coding
Trim10	1.08645	0.314319	0	tripartite motif-containing 10 [Source:MGI Symbol;Acc:MGI:1338757]	protein_coding
Gas6	1.08367	5.28199	0.0056767	growth arrest specific 6 [Source:MGI Symbol;Acc:MGI:95660]	protein_coding	Common
Rhag	1.06663	0.267222	0	Rhesus blood group-associated A glycoprotein [Source:MGI Symbol;Acc:MGI:1202713]	protein_coding
Epb4.2	1.06563	0.181748	0	erythrocyte protein band 4.2 [Source:MGI Symbol;Acc:MGI:95402]	protein_coding
Ralgds	1.06281	4.89808	0.0899547	ral guanine nucleotide dissociation stimulator [Source:MGI Symbol;Acc:MGI:107485]	protein_coding	Common
Tspo2	1.05392	0.315775	0	translocator protein 2 [Source:MGI Symbol;Acc:MGI:1917276]	protein_coding
Tarsl2	1.05248	0.591956	0.0878115	threonyl-tRNA synthetase-like 2 [Source:MGI Symbol;Acc:MGI:2444486]	protein_coding
Adck3	1.03524	1.8297	0.0997625	aarF domain containing kinase 3 [Source:MGI Symbol;Acc:MGI:1914676]	protein_coding	Common
Ermap	1.03147	0.492679	0.00247033	erythroblast membrane-associated protein [Source:MGI Symbol;Acc:MGI:1349816]	protein_coding
Mmp14	1.02771	5.05604	0.00715765	matrix metallopeptidase 14 (membrane-inserted) [Source:MGI Symbol;Acc:MGI:101900]	protein_coding	Common
Nrp2	1.01961	4.53866	0.144389	neuropilin 2 [Source:MGI Symbol;Acc:MGI:1100492]	protein_coding	Common
Arhgef12	1.0184	1.54431	0.33215	Rho guanine nucleotide exchange factor (GEF) 12 [Source:MGI Symbol;Acc:MGI:1916882]	protein_coding	Common
Cd163	1.01355	1.4404	0.088724	CD163 antigen [Source:MGI Symbol;Acc:MGI:2135946]	protein_coding	Common
Paqr9	0.985395	0.545431	0	progestin and adipoQ receptor family member IX [Source:MGI Symbol;Acc:MGI:1922802]	protein_coding
Itga9	0.985134	3.63846	0.0024388	integrin alpha 9 [Source:MGI Symbol;Acc:MGI:104756]	protein_coding	Common
Faim3	0.98455	0	0.210099	Fas apoptotic inhibitory molecule 3 [Source:MGI Symbol;Acc:MGI:1916419]	protein_coding
Cldn13	0.97944	0.128904	0	claudin 13 [Source:MGI Symbol;Acc:MGI:1913102]	protein_coding
Gm26619	0.970548	0.898713	0.366014	predicted gene, 26619 [Source:MGI Symbol;Acc:MGI:5477113]	lincRNA	Common
Gimap3	0.957324	0	0.136603	GTPase, IMAP family member 3 [Source:MGI Symbol;Acc:MGI:1932723]	protein_coding
Cd4	0.942976	3.32152	0	CD4 antigen [Source:MGI Symbol;Acc:MGI:88335]	protein_coding	Common
Pla2g2d	0.936573	1.40562	0	phospholipase A2, group IID [Source:MGI Symbol;Acc:MGI:1341796]	protein_coding	Common
Eltd1	0.921952	0.186403	0.158924	EGF, latrophilin seven transmembrane domain containing 1 [Source:MGI Symbol;Acc:MGI:2655562]	protein_coding
Epb4.1l3	0.912004	0.997257	0	erythrocyte protein band 4.1-like 3 [Source:MGI Symbol;Acc:MGI:103008]	protein_coding
Nxpe2	0.897807	0.382769	0.00864908	neurexophilin and PC-esterase domain family, member 2 [Source:MGI Symbol;Acc:MGI:1925502]	protein_coding
Kel	0.878952	0.283648	0	Kell blood group [Source:MGI Symbol;Acc:MGI:1346053]	protein_coding
Fcrla	0.871571	0.124542	0.260221	Fc receptor-like A [Source:MGI Symbol;Acc:MGI:2138647]	protein_coding
Slc38a5	0.843369	0.13835	0	solute carrier family 38, member 5 [Source:MGI Symbol;Acc:MGI:2148066]	protein_coding
Snx22	0.790382	0.52453	0.15474	sorting nexin 22 [Source:MGI Symbol;Acc:MGI:2685966]	protein_coding	Common
Polr3d	0.766921	1.1935	0.0345251	polymerase (RNA) III (DNA directed) polypeptide D [Source:MGI Symbol;Acc:MGI:1914315]	protein_coding
Spta1	0.734925	0.129474	0.00194274	spectrin alpha, erythrocytic 1 [Source:MGI Symbol;Acc:MGI:98385]	protein_coding
Gm5896	0.715913	0.70777	0.363049	predicted gene 5896 [Source:MGI Symbol;Acc:MGI:3645545]	processed_pseudogene
Ctsk	0.689574	2.29315	0.0227814	cathepsin K [Source:MGI Symbol;Acc:MGI:107823]	protein_coding	Common
Steap4	0.64076	1.25796	0.00539261	STEAP family member 4 [Source:MGI Symbol;Acc:MGI:1923560]	protein_coding	Common
Gm15931	0.6379	0.869918	0.0413391	predicted gene 15931 [Source:MGI Symbol;Acc:MGI:3805553]	unprocessed_pseudogene	Common
Pcx	0.628104	0.578531	0.050944	pyruvate carboxylase [Source:MGI Symbol;Acc:MGI:97520]	protein_coding
Sav1	0.6084	0.922086	0.21821	salvador homolog 1 (Drosophila) [Source:MGI Symbol;Acc:MGI:1927144]	protein_coding	Common
Wdr89	0.597149	0.736126	0.230639	WD repeat domain 89 [Source:MGI Symbol;Acc:MGI:1919588]	protein_coding	Common
Gm9625	0.594774	0.646466	0.296002	predicted gene 9625 [Source:MGI Symbol;Acc:MGI:3780033]	processed_pseudogene	Common
Atp6v0d2	0.503598	2.48425	0.00178607	ATPase, H+ transporting, lysosomal V0 subunit D2 [Source:MGI Symbol;Acc:MGI:1924415]	protein_coding	Common
Gm5148	0.498898	0.726301	0.210327	predicted gene 5148 [Source:MGI Symbol;Acc:MGI:3646006]	protein_coding	Common
Rpl10a-ps1	0.494114	0.607697	0.231887	ribosomal protein L10A, pseudogene 1 [Source:MGI Symbol;Acc:MGI:3705885]	processed_pseudogene	Common
Gm14586	0.484618	0.600655	0.245348	predicted gene 14586 [Source:MGI Symbol;Acc:MGI:3705507]	processed_pseudogene	Common
Gm14303	0.458826	0.490167	0.218419	predicted gene 14303 [Source:MGI Symbol;Acc:MGI:3651379]	processed_pseudogene	Common
Gm6863	0.433235	0.504451	0.228187	predicted gene 6863 [Source:MGI Symbol;Acc:MGI:3647386]	processed_pseudogene	Common
Gm13461	0.429164	0.443424	0.199156	predicted gene 13461 [Source:MGI Symbol;Acc:MGI:3650103]	processed_pseudogene
Rpl9-ps4	0.388022	0.260498	0.203676	ribosomal protein L9, pseudogene 4 [Source:MGI Symbol;Acc:MGI:3704410]	processed_pseudogene
Gm21399	0.36635	0.641998	0.128377	predicted gene, 21399 [Source:MGI Symbol;Acc:MGI:5434754]	processed_pseudogene	Common
Tubb4b-ps1	0.353938	0.121532	0.183321	tubulin, beta 4B class IVB, pseudogene 1 [Source:MGI Symbol;Acc:MGI:3642800]	protein_coding
Gm17190	0.322513	0.350458	0.163452	predicted gene 17190 [Source:MGI Symbol;Acc:MGI:4938017]	protein_coding	Common
Gm29361	0.306116	0.278659	0.177305	predicted gene 29361 [Source:MGI Symbol;Acc:MGI:5580067]	antisense
Gm12355	0.302873	0.191194	0.120015	predicted gene 12355 [Source:MGI Symbol;Acc:MGI:3649769]	protein_coding	Common
Gm9825	0.280803	0.303559	0.124273	predicted gene 9825 [Source:MGI Symbol;Acc:MGI:3708729]	protein_coding
Hmga1-rs1	0.263843	0.282446	0.0616138	high mobility group AT-hook I, related sequence 1 [Source:MGI Symbol;Acc:MGI:96161]	protein_coding	Common
mt-Te	0.243225	0.197309	0.104645	mitochondrially encoded tRNA glutamic acid [Source:MGI Symbol;Acc:MGI:102488]	Mt_tRNA
Gm9888	0.227765	0.0668064	0.0459909	predicted gene 9888 [Source:MGI Symbol;Acc:MGI:3642202]	antisense
Gm12537	0.226056	0.0768764	0.216419	predicted gene 12537 [Source:MGI Symbol;Acc:MGI:3650720]	processed_pseudogene	Common
Pp2d1	0.222859	0.115042	0.0771212	protein phosphatase 2C-like domain containing 1 [Source:MGI Symbol;Acc:MGI:3612067]	protein_coding
Gm6170	0.219842	0.200934	0.0966388	predicted gene 6170 [Source:MGI Symbol;Acc:MGI:3643368]	processed_pseudogene
Gm4853	0.180835	0.086028	0.1494	predicted pseudogene 4853 [Source:MGI Symbol;Acc:MGI:3644655]	processed_pseudogene
mt-Tq	0.179898	0.0933602	0.0661408	mitochondrially encoded tRNA glutamine [Source:MGI Symbol;Acc:MGI:102477]	Mt_tRNA
Gm16026	0.176434	0.104291	0.0883943	predicted pseudogene 16026 [Source:MGI Symbol;Acc:MGI:3783243]	transcribed_unprocessed_pseudogene	Common
Scn3b	0.160642	0.0498237	0	sodium channel, voltage-gated, type III, beta [Source:MGI Symbol;Acc:MGI:1918882]	protein_coding
Gm3695	0.142547	0.0224397	0.0891985	predicted gene 3695 [Source:MGI Symbol;Acc:MGI:3781871]	processed_pseudogene
Gm4575	0.125547	0.0423004	0.0734039	predicted gene 4575 [Source:MGI Symbol;Acc:MGI:3782758]	processed_pseudogene
Gm5577	0.109582	0.0986846	0.0986408	predicted gene 5577 [Source:MGI Symbol;Acc:MGI:3648213]	protein_coding
Sp3os	0.0900642	0.102652	0.0763065	trans-acting transcription factor 3, opposite strand [Source:MGI Symbol;Acc:MGI:1914936]	antisense
Gm14760	0.0850644	0.0815919	0.17356	predicted gene 14760 [Source:MGI Symbol;Acc:MGI:3709612]	processed_pseudogene	Common
Rpl31-ps9	0.076445	0.090159	0.0671103	ribosomal protein L31, pseudogene 9 [Source:MGI Symbol;Acc:MGI:3704195]	processed_pseudogene
Gm15886	0.0617667	0.00849371	0.0790421	predicted gene 15886 [Source:MGI Symbol;Acc:MGI:3801744]	antisense	Common
Gm8185	0.0600207	0.0168217	0.0697672	predicted gene 8185 [Source:MGI Symbol;Acc:MGI:3643116]	processed_pseudogene
A730081D07Rik	0.0145495	0.0050161	0.117345	RIKEN cDNA A730081D07 gene [Source:MGI Symbol;Acc:MGI:2441825]	processed_transcript	Common
