# Supplementary material for: Osteoclasts recycle via osteomorphs during RANKL-stimulated bone resorption
Source: Cell. 2021 Mar 4;184(5):1330–1347.e13. doi: 10.1016/j.cell.2021.02.002 (PMC7938889; doi:10.1016/j.cell.2021.02.002)
Supplement: Table S2. Skeletal phenotypes of mice from the OBCD program with deletions in genes that are upregulated in osteomorphs, related to Figure 7 [file mmc2.xlsx]

## Sheet: Osteomorph OBCD Table 
Table S2: Skeletal phenotypes of mice from the OBCD program with deletions in genes that are upregulated in osteomorphs (Shown as standard deviations from wild type reference mean), Related to Figure 7
						FEMUR														VERTEBRAE
								TRABECULAR				CORTICAL			3-POINT BENDING							COMPRESSION
						BMC	Length	BV/TV	Tb.N	Tb.Th	Tb.Sp	Ct.Th	Int.Di	Ct.BMD	Yield Load	Max Load	Fracture Load	Stiffness	DE #	BMC	Length	Yield Load	Max Load	Stiffness
						(Grey level)	(mm)	%	(mm-1)	(mm)	(mm)	(mm)	(mm)	(mg HA/cm3)	(N)	(N)	(N)	(N/mm)	(%)	(Grey level)	(mm)	(N)	(N)	(N/mm)
					Mean	179.828	15.0745	0.0888135	3.10435	0.0593337	0.32267	0.190169	0.858938	1018.85	12.3292	20.1214	13.2067	117.28	0.833598	169.909	3.95032	63.0839	78.5709	328.868
			C57BL/6Dnk Baseline (n=99)		Mean -2SD	172.619	14.477	0.0463698	2.34598	0.0481355	0.226807	0.171467	0.772003	937.88	8.25008	16.0756	5.79888	90.4049	0.55315	162.258	3.73965	48.6186	62.7765	239.251
					Mean +2SD	187.037	15.672	0.131257	3.86272	0.070532	0.418532	0.208871	0.945873	1099.81	16.4082	24.1672	20.6145	144.156	1	177.56	4.161	77.5493	94.3654	418.485
					Mean	177.037	15.0728	0.0831406	3.15812	0.0541057	0.316285	0.187547	0.817748	1018.56	11.8877	19.3379	13.8786	110.426	0.75	168.791	3.95469	60.9902	76.8756	318.017
			C57BL/6NTac Baseline (n=320)		Mean -2SD	170.463	14.4557	0.0526488	2.50802	0.044292	0.218692	0.171435	0.717542	937.741	8.6184	15.682	5.67803	80.4058	0.36	161.628	3.76348	45.7508	59.9816	235.668
					Mean +2SD	183.612	15.6899	0.113632	3.80823	0.0639193	0.413877	0.203659	0.917954	1099.38	15.157	22.9938	22.0792	140.446	1	175.953	4.1459	76.2296	93.7696	400.366
	Gene	Allele	Background	Zygosity	n
1	Adcy3	tm1a	C57BL/6NTac	HET	2	0.140686	0.260542	-0.884869	0.363824	-1.41344	-0.414716	-0.223091	1.28339	-0.332792	-0.82957	-0.526249	0.118348	-0.0852203	-0.184661	0.337709	-0.415131	-0.776475	-0.791511	-0.850306
2	Agpat3	tm1a	C57BL/6Dnk	HET	2	0.3	0	-0.4	-0.6	0.4		0.4			-1	-0.4	0.1	-0.2	-0.3
3	Apoe	tm1Unc	C57BL/6N-A/a	HOM	6	0.0477312	0.272043	1.49664	-0.149323	1.22185	0.44867	-1.08748	0.742208	-0.574731	-0.847019	-0.470155	-0.909294	0.203999	0.761906	-1.17869	-1.01791	-1.29644	-1.28576	-1.02422
4	Arhgap18	tm1a	C57BL/6Brd-Tyr	HOM	2	0.8	0.1	0	-0.2	0.2		1.3			0.2	0.1	0.4	0.2	0.1
5	Atad3a	tm1a	C57BL/6NTac	HET	6	0.718641	0.404091	-1.8917	-3.74986	1.17191	6.15771	0.048761	-0.92147	0.0325072	1.27446	1.05418	1.09347	0.794403	-1.05059	0.393558	-0.628506	1.519	0.937392	-0.350935
6	Atp5a1	tm1a	C57BL/6Dnk	HET	2	-2.58792	-2.00497	-1.59569	-1.86794	-1.28301	2.03584	-2.56861	0.785919	0.0269957	-2.04494	-1.40095	0.644301	-1.18903	-1.25112	-0.629744	0.246132	-0.513753	-0.526694	-0.0814928
7	Atpif1	tm1a	C57BL/6NTac	HOM	2	0.444873	-1.40929	0.590937	-0.535766	1.48161	0.577903	-0.787896	0.745495	0.208057	0.856005	0.192987	-0.273569	1.09774	0.618479	1.31506	-2.2011	0.836923	1.12135	1.71031
8	Bpgm	tm1a	C57BL/6NTac	HOM	2	1.96581	1.3175	-1.18331	-0.726072	-0.672847	0.717549	1.48374	0.500001	1.64531	1.0897	0.875024	1.34682	0.259009	-1.10734	0.337709	0.526231	1.688	1.43132	-0.197117
9	Cadm1	tm1a	C57BL/6Dnk	HOM	2	-3.2	0.1	-1.1	-1.3	0.3		-1.9			-1.2	-2	-0.9	-1.4	0.7
10	Ddx56	tm1e	C57BL/6NTac	HET	2	-2.74909	0.517817	-2.71815	-1.382	-2.6141	1.9253	-1.14788	-1.15659	1.06649	-0.113519	-2.07183	0.262147	-2.17008	-1.47948	-2.17548	0.364108	-0.674154	-0.84518	-2.54648
11	Dnmt3a	tm1a	C57BL/6NTac	HOM	6	-0.467687	1.07825	-0.504439	-0.600689	-0.437203	0.566581	-1.20374	0.484034	-0.264497	0.564212	-1.07184	-1.53532	-1.9128	0.71668	-1.33775	0.458244	-0.368808	0.0445765	-0.0288855
12	Fam46c	tm1b	C57BL/6N	HET	4	0.96199	0.241533	-0.962923	-0.62325	-0.259909	0.643575	1.0741	-0.16463	0.923507	1.05948	1.32924	0.425881	1.5061	0.0247401	1.51053	0.746928	1.37175	1.4039	0.0306803
13	Fbxo7	tm1a	C57BL/6NTac	HOM	2	-2.14071	-0.331026	-0.924224	-0.245236	-0.347434	0.187272	-1.22236	0.29642	1.67907	0.254856	-0.967817	-0.0212325	-0.846857	-0.454287	-1.75661	0.366723	-1.51748	-2.00368	-2.23796
14	Gclc	tm1a	C57BL/6NTac	HOM	2	1.05325	-1.47156	0.289217	-0.779228	1.91923	0.83455	-0.756863	1.58177	0.292627	0.959097	0.0137104	-1.43779	1.0339	1.08676	0.337709	0.269971	-0.116669	0.36493	1.64397
15	Gfm1	tm1a	C57BL/6NTac	HET	2	-1.98862	-2.06312	-1.82611	-4.42121	2.09877	6.92425	-1.98578	0.497007	0.981787	-1.10199	-1.21454	-1.40839	-0.00167072	0.988633	-1.75661	-0.574639	-1.84798	-2.14627	-0.13343
16	Gimap6	tm1a	C57BL/6NTac	HOM	2	1.50953	0.991399	-1.11772	-1.48486	1.39184	1.70262	0.0189691	0.629734	0.892732	0.910441	0.750603	-0.421485	0.744215	0.479796	0.756574	0.500082	0.78782	0.914792	0.0577945
17	Glo1	tm1a	C57BL/6NTac	HOM	2	0.29278	-0.15077	-0.707772	-0.418499	-1.04314	0.247659	0.347922	1.10875	0.741986	0.497436	0.401731	0.743076	0.85569	-0.770153	-0.779262	0.225518	-0.928538	-1.12304	-0.564652
18	Gtf2a1	tm1a	C57BL/6NTac	HET	2	-0.011407	1.16182	1.16814	1.88201	-0.0332426	-1.56585	0.143102	-0.0189297	-0.695498	-0.0238182	-0.482768	0.322686	-0.7367	-0.30883	-0.081155	0.612523	0.0989891	-0.336363	-1.16879
19	H2-Eb1	tm1a	C57BL/6NTac	HOM	2	-0.771873	0.176969	-0.888148	-0.938898	-0.246444	1.11007	-0.384464	-0.664599	0.395358	0.0867619	-0.234343	0.0588424	-0.483829	-0.3202	-0.500019	0.246437	0.508841	0.564962	-0.0720104
20	Ift140	tm1a	C57BL/6NTac	HET	2	0.444873	0.984844	-0.373256	-0.519738	-0.684068	0.525064	0.794801	-0.94602	0.265697	-0.697438	-0.5613	-0.792172	0.340463	0.877071	0.477331	0.834788	0.516754	0.327489	0.103345
21	Leprot	tm2a	C57BL/6NTac	HOM	2	-0.923967	0.180246	2.32255	2.81163	-0.358655	-2.22634	0.00655578	-1.07775	1.29105	0.0198517	-0.88797	-0.670689	-0.721212	0.572381	1.03582	0.858323	-0.900296	-0.143799	-1.22856
22	Lmna	tm1a	C57BL/6NTac	HET	2	1.05325	-1.30769	-0.330622	-0.828123	-0.291329	0.683582	1.38443	-0.162634	3.1424	0.325586	1.68872	0.49689	2.05356	-0.332679	0.198088	0.398101	-0.835141	0.627125	-0.586598
23	Mgst3	tm1a	C57BL/6N	HOM	2	1.35743	-0.00820371	-0.248632	-1.56642	1.57138	1.78943	0.670668	0.313386	1.57653	0.541611	0.638366	-0.2112	1.34103	0.643031	0.477331	0.0189416	0.977048	1.24632	0.590259
24	Myo10	tm2	C57BL/6NTac	HOM	2	-1.07606	-0.468676	-0.137127	0.232761	-0.392319	-0.254311	-0.142404	-0.136687	-0.636249	-0.0617161	0.889379	0.000286446	0.290333	0.330568	0.616952	-1.29896	-0.0524973	0.469762	0.489489
25	Myo7a	tm1a	C57BL/6NTac	HOM	2	-1.83653	-2.08934	-0.527396	0.00755872	-1.24512	-0.0656006	-2.17819	-0.995917	0.606795	-1.24712	-2.52284	-1.35546	-2.67606	0.649648	0.0584665	-2.8496	0.0481234	-0.307437	-0.804605
26	Myo9a	tm1b	C57BL/6N	HET	6	-0.193919	0.191717	-1.23578	-1.52024	-0.152187	1.73583	-0.27895	-0.39256	0.904758	-0.275858	-0.197633	0.477693	-0.119122	-0.56279	1.11959	-0.543783	1.06911	0.955155	0.355498
27	Nsun2	tm1a	C57BL/6Dnk	HOM	2	-2.6	-3	-1.4	-1.5	0.2		-1.2			-0.5	-0.5	-0.3	-0.7	0.2
28	Pdia4	tm1b	C57BL/6N	HOM	6	0.647664	0.1797	-1.35385	-1.31505	0.378199	1.52083	0.318958	-0.12072	0.510158	0.0269949	1.40496	0.912901	1.71185	-0.286097	0.942736	0.592475	0.800668	0.967276	0.0108656
29	Pitrm1	tm1a	C57BL/6NTac	HET	2	0.596966	1.72062	1.57481	1.71483	0.842006	-1.43375	0.447228	-0.729466	-0.738479	-0.466141	-0.647343	-0.543234	-0.564879	0.598446	0.0584665	1.17734	0.290809	0.432919	0.181444
30	Pld3	tm1e	C57BL/6NTac	HOM	2	0.29278	-0.0901384	-0.655299	0.13213	-0.627963	-0.167504	0.0500024	0.162696	0.957177	0.934456	-0.633118	0.0451799	-0.0752639	-0.434137	-0.360398	-0.347143	1.06295	0.898364	-0.00631015
31	Plxnb2	tm1a	C57BL/6NTac	HET	2	-0.1635	0.0720923	-1.59654	-2.4585	0.842006	2.94811	0.205169	-0.515906	0.251541	-0.805498	-1.43378	-0.00953629	-0.460234	0.00485551	-0.918884	-0.517112	-0.624863	-0.968184	-0.702644
32	Rhd	tm1e	C57BL/6Brd-Tyr	HOM	4	-0.229706	0.033546	-0.573158	-1.63679	0.860186	1.7667	-0.189185	0.234931	0.899687	-0.120018	-0.293318	-0.0788774	0.867878	0.234597	0.54657	-0.900191	-0.454998	-0.528521	-0.23332
33	Rpn2	tm1a	C57BL/6Dnk	HET	2	0.880043	-1.27191	-1.52736	-3.47072	2.03894	5.5565	-0.157103	-0.313756	1.90229	-1.0353	0.201814	-0.118274	-0.662596	0.229211	-0.368341	-0.945285	-0.597682	-0.758892	-0.777762
34	Scn3b	tm1a	C57BL/6NTac	HOM	2	-0.315594	-1.16512	1.4797	1.38271	-0.695289	-1.14314	-0.192057	-0.789342	1.86029	-0.636514	-1.84835	0.347338	-0.676694	-1.85886	0.0584665	-1.03225	1.69587	1.71526	1.75814
35	Sepw1	tm1b	C57BL/6N	HOM	2	1.2	0.504707	-0.294546	0.328725	-0.728953	-0.409054	0.881694	-0.972964	0.35074	-0.358473	-0.960627	-0.117755	-0.765249	-0.438606	0.337709	0.303965	-0.392814	-0.8539	-1.97775
36	Slc25a4	tm1a	C57BL/6NTac	HOM	2	-0.011407	0.634164	-0.0584173	0.0542222	-1.45833	0.181611	-0.533423	-1.16257	0.963445	0.134402	-0.700239	0.27331	0.314281	0.314973	-0.918884	-1.51862	-1.44392	-1.14062	-0.480986
37	Slco2b1	tm1a	C57BL/6NTac	HOM	2	1.20534	-0.784944	3.27363	1.24739	1.17864	-1.20164	2.29681	-1.23143	0.17737	0.872069	0.429223	0.664916	1.02159	-0.44409	-1.19813	-0.870122	-0.8978	-1.51266	-1.12346
38	Snx5	tm1a	C57BL/6Brd-Tyr	HOM	2	-0.0909875	-0.922114	-1.09149	-0.554336	-0.622188	0.401206	-1.7719	0.867589	1.7173	-1.43735	0.420921	-0.183279	0.252369	0.379033	-0.760446	-0.38043	0.413742	0.0704774	1.91225
39	Trmt2a	tm2b	C57BL/6N	HOM	5	-0.315594	0.254643	-0.941933	-0.395289	-1.07681	0.335599	-0.951752	-0.569795	-0.376656	-0.41861	-0.171025	-0.208242	0.50802	-0.00358322	1.45468	-0.258237	1.22974	1.31366	0.877746
40	Wdr89	tm1a	C57BL/6NTac	HOM	2	-1.98862	-1.04386	-2.0524	-1.65366	-2.29991	2.08004	-1.36512	-0.634661	0.828291	-0.174373	-1.7141	-0.287201	-0.32602	-0.547003	-3.01321	-1.41141	-1.86902	-1.7484	-1.78753
	KEY	Gene	Gene in osteomorph signature
		Gene	Unique osteomorph genes
		Gene	Phenotype shown in figure
		Gene	Outlier: One or more phenotype parameters >=2SD from the WT reference mean
		Backround	C57BL/6Dnk WT reference range used for analysis
		Backround	C57BL/6NTac WT reference range used for analysis
		Parameter	Parameter within 1.5 SD of the reference mean
		Parameter	Parameter between 1.5 and 2.0 SD from reference mean consistent with a high bone mass phenotype
		Parameter	Parameter >=2.0 SD from reference mean consistent with a high bone mass phenotype
		Parameter	Parameter between 1.5 and 2.0 SD from reference mean consistent with a low bone mass phenotype
		Parameter	Parameter >=2.0 SD from reference mean consistent with a low bone mass phenotype

## Sheet: Progress on RED Samples
Mouse Name	Mouse Barcode	Allele	WT?	Bone Cleaning	Faxitroning	microCT	Fracture	Compression	Rack	Position
MGZH31.5b	M02567855	Adcy3<tm1a(EUCOMM)Wtsi>		SG	Scanned				WTT4	8	WTA7
MGZH31.5c	M02567856	Adcy3<tm1a(EUCOMM)Wtsi>		SG	Scanned				WTU2	5	WTA7
MGRF15.2d	M02060147	Bpgm<tm1a(KOMP)Wtsi>		MD	Scanned				WTL2
MGRF15.2e	M02060148	Bpgm<tm1a(KOMP)Wtsi>		MD	Scanned				WTL2
MEQL30.1b	M02662232	Ddx56<tm1e(EUCOMM)Wtsi>		SG	Scanned	Trab + cort			WTV4	5
MEQL30.1f	M02662236	Ddx56<tm1e(EUCOMM)Wtsi>		SG	Scanned	Trab + cort			WTV3	67
MGSF46.3f	M02149687	Glo1<tm1a(KOMP)Wtsi>		MD	Scanned				WTL4
MGSF40.4c	M02149693	Glo1<tm1a(KOMP)Wtsi>		MD	Scanned				WTL3
MMNA27.1e	M02070638	Lmna<G609G>		MD	MD				WTN1
MMNA28.1h	M02070647	Lmna<G609G>		MD	MD				WTN1
MELR38.4c	M02039947	Pld3<tm1e(EUCOMM)Wtsi>		MD	MD/SG	Trab + cort			WTK3		WTA5
MELR41.1e	M02070968	Pld3<tm1e(EUCOMM)Wtsi>		MD	MD/SG	Trab + cort			WTK4
MUHP5.1e	M01996741	Sepw1<tm1b(EUCOMM)Wtsi >		SG	Scanned				WTJ4
MUHP5.1f	M01996742	Sepw1<tm1b(EUCOMM)Wtsi >		SG	Scanned				WTJ4
MGYQ36.2g	M02265596	Wdr89<tm1a(KOMP)Wtsi>		SG	Scanned				WTN3
MGYQ37.1e	M02229906	Wdr89<tm1a(KOMP)Wtsi>		SG	Scanned				WTN2
