# Supplementary material for: Osteoclasts recycle via osteomorphs during RANKL-stimulated bone resorption
Source: Cell. 2021 Mar 4;184(5):1330–1347.e13. doi: 10.1016/j.cell.2021.02.002 (PMC7938889; doi:10.1016/j.cell.2021.02.002)
Supplement: Table S3. Genes that define osteomorphs and their enrichment in skeletal dysplasias and association with eBMD, related to Figure 7 [file mmc3.xlsx]

## Sheet: Nosology.Enrichment
Table S3, Genes that define osteomorphs and their enrichment in skeletal dysplasias and association with eBMD, Related to Figure 7
			SUCCESSES.IN.SAMPLE	SIZE.OF.SAMPLE	SUCCESSES.IN.POPULATION	SIZE.OF.POPULATION	FISHER'S.EXACT.TEST
NOSOLOGY.GROUP	DESCRIPTION	#KNOWN.HUMAN.DISEASE.CAUSING.GENES	#HUMAN.ORTHOLOGUES.OF.MURINE.OSTEOMORPH.GENES.THAT.CAUSE.DISEASE	#HUMAN.ORTHOLOGUES.OF.MURINE.OSTEOMORPH.GENES	#HUMAN.ORTHOLOGUES.OF.EXPRESSED.MURINE.GENES.THAT.CAUSE.DISEASE	#HUMAN.ORTHOLOGUES.OF.ALL.EXPRESSED.GENES.IN.MOUSE	#EXPECTED.ORTHOLOGUES.OF.MURINE.OSTEOMORPHS.THAT.CAUSE.DISEASE	FOLD.ENRICHMENT	P.VALUE	HUMAN.ORTHOLOGUES.OF.DEGs.THAT.CAUSE.DISEASE
1	FGFR3 chondrodysplasia group	1	-	549	-	12278
2	Type 2 collagen group	1	-	549	-	12278
3	Type 11 collagen group	2	-	549	1	12278
4	Sulphation disorders group	6	1	549	6	12278	0.268285	3.73	0.240067	DSE
5	Perlecan group	1	-	549	-	12278
6	Aggrecan group	1	-	549	-	12278
7	Filamin group and related disorders	6	-	549	5	12278
8	TRPV4 group	1	-	549	1	12278
9	Ciliopathies with major skeletal involvement	28	1	549	26	12278	1.16257	1.16	0.674838	IFT140
10	Multiple epiphyseal dysplasia and pseudoachondroplasia group	5	-	549	1	12278
11	Metaphyseal dysplasias	11	-	549	9	12278
12	Spondylometaphyseal dysplasias (SMD)	5	1	549	5	12278	0.223571	4.47	0.204482	ACP5
13	Spondylo-epi-(meta)-physeal dysplasias (SE(M)D)	23	2	549	22	12278	0.983711	2.03	0.258024	IARS2,HSPA9
14	Severe spondylodysplastic dysplasias	6	-	549	6	12278
15	Acromelic dysplasias	16	-	549	9	12278
16	Acromesomelic dysplasias	3	-	549	-	12278
17	Mesomelic and rhizo-mesomelic dysplasias	13	-	549	4	12278
18	Bent bone dysplasia group	4	-	549	2	12278
19	Primordial dwarfism and slender bones group	20	-	549	17	12278
20	Dysplasias with multiple joint dislocations	13	-	549	12	12278
21	Chondrodysplasia punctata (CDP) group	11	-	549	9	12278
22	Neonatal osteosclerotic dysplasias	5	-	549	4	12278
23	Osteopetrosis and related disorders	14	3	549	13	12278	0.581284	5.16	0.0181809	CA2,CTSK,CSF1R
24	Other sclerosing bone disorders	22	2	549	14	12278	0.625998	3.19	0.127464	TBXAS1,HPGD
25	Osteogenesis imperfecta and decreased bone density group	33	-	549	29	12278
26	Abnormal mineralization group	18	-	549	9	12278
27	Lysosomal Storage Diseases with Skeletal Involvement (Dysostosis Multiplex group)	21	5	549	21	12278	0.938997	5.32	0.00196695	AGA,CTSA,ARSB,GNS,GLB1
28	Osteolysis group	7	3	549	7	12278	0.312999	9.58	0.00271889	MMP14,LMNA,MAFB
29	Disorganized development of skeletal components group	14	2	549	13	12278	0.581284	3.44	0.112453	TREM2,IDH2
30	Overgrowth (tall stature) syndromes with skeletal involvement	21	1	549	14	12278	0.625998	1.6	0.473115	DNMT3A
31	Genetic inflammatory/rheumatoid-like osteoarthropathies	5	-	549	5	12278
32	Cleidocranial dysplasia and related disorders	6	-	549	3	12278
33	Craniosynostosis syndromes	12	-	549	9	12278
34	Dysostoses with predominant craniofacial involvement	21	-	549	15	12278
35	Dysostoses with predominant vertebral with and without costal involvement	16	-	549	7	12278
36	Patellar dysostoses	10	1	549	8	12278	0.357713	2.8	0.306541	CDT1
37	Brachydactylies (without extraskeletal manifestations)	10	-	549	2	12278
38	Brachydactylies (with extraskeletal manifestations)	14	-	549	13	12278
39	Limb hypoplasia-reduction defects group	26	-	549	13	12278
40	Ectrodactyly with and without other manifestations	8	-	549	3	12278
41	Polydactyly-Syndactyly-Triphalangism group	25	-	549	13	12278
42	Defects in joint formation and synostoses	8	-	549	1	12278
KEY:
NOSOLOGY.GROUP	Monogenic skeletal disease nosology group as classified by the The Nosology Group of the International Skeletal Dysplasia Society in 2019
DESCRIPTION	Name of nosology group as defined by molecular, biochemical and/or radiographic criteria.
#KNOWN.HUMAN.DISEASE.CAUSING.GENES	Number of unique human genes that cause one or more skeletal diseases
#HUMAN.ORTHOLOGUES.OF.ZEBRAFISH.DEGS.THAT.CAUSE.DISEASE	Number of unique human genes that cause one or more skeletal diseases and that map to osteomorph defining genes
#HUMAN.ORTHOLOGUES.OF.ZEBRAFISH.DEGs	Number of unique human genes that map to osteomorph defining genes
#HUMAN.ORTHOLOGUES.OF.EXPRESSED.ZEBRAFISH.GENES.THAT.CAUSE.DISEASE	Number of unique human genes that cause skeletal disease and that map to mouse genes that are expressed in one or more cell types
#HUMAN.ORTHOLOGUES.OF.ALL.EXPRESSED.GENES.IN.ZEBRAFISH	Number of uniqie human genes that map to mouse genes that are expressed in one or more cell types
#EXPECTED.ORTHOLOGUES.OF. DEGs.THAT.CAUSE.DISEASE	Expected number of human genes that cause disease and that map to osteomorph defining genes
FOLD.ENRICHMENT	Magnitude of enrichment for human skeletal disease causing genes as estimated by a Fisher's exact test of independence
P.VALUE	Strength of evidence to reject the null hypothsis that human skeletal disease causing ortholgoues are not over-represented in the set of osteomorph defining genes as estimated by the Fisher's exact test of independence
HUMAN.ORTHOLOGUES.OF.DEGs.THAT.CAUSE.DISEASE	Identify of human genes that cause disease and that map to osteomorph defining genes
METHOD: Evidence of enrichment for human monogenic skeletal disease causing genes was examined using the Fisher's Exact Test of Independence under the hypergeometric distribution, using the following parameters:
Successes in sample - the number of osteomorph defining genes that were differentially expressed and that map to unique human orthologues and cause one or more skeletal disorders (either total or within each individual nosology-defined skeletal disorder groups)
Sample size - the number of differentially expressed osteomorph defining genes within the population of genes that were expressed in any cell type that maps to unique human orthologues
Successes in population - the number of mouse genes that were expressed in any cell type and that map to unique human orthologues that cause one or more skeletal disorders (either total or within each individual nosology-defined skeletal disorder groups)
Population - the number of mouse genes that are expressed in any cell type that map to human orthologues

## Sheet: eBMD
GENE.SYMBOL	GENE	CHR	START	STOP	NSNPS	NPARAM	N	ZSTAT	P_SNPWISE_MEAN	P_SNPWISE_TOP1	P_PCREG	P_MULTI
FAM3C	10447	7	120987905	121038422	155	28	378484	37.519	3.0587e-14	2.2251e-308	2.2251e-308	2.2251e-308
CKB	1152	14	103984995	103991196	15	7	378484	16.856	2.5771e-12	4.1629e-73	5.5648e-68	4.777e-64
CADM1	23705	11	115038933	115377241	979	144	378484	14.692	1.8874e-14	3.1255e-23	6.3385e-46	3.6155e-49
KIAA1467	57613	12	13195300	13237383	131	27	378484	14.379	1.8523e-05	3.0949e-47	3.3639e-39	3.5188e-47
DAB2	1601	5	39370776	39427335	270	43	378484	13.648	8.9873e-14	5.5986e-33	9.6093e-35	1.0352e-42
EPRS	2058	1	220140940	220222000	405	35	378484	13.067	1.0658e-14	3.2071e-30	8.5965e-25	2.5353e-39
CTSB	1508	8	11699033	11727646	201	34	378484	12.025	5e-10	2.0879e-26	8.5293e-32	1.308e-33
RNF123	63891	3	49724950	49759962	85	35	378484	11.916	5e-10	7.9774e-28	4.2115e-24	4.8558e-33
SLC4A1	6521	17	42324758	42353654	77	28	378484	11.474	5e-10	8.5946e-14	7.654e-43	8.9314e-31
AXL	558	19	41723104	41768672	137	31	378484	10.879	4.256e-13	9.2635e-20	7.0288e-24	7.2549e-28
NR1H3	10062	11	47267851	47291584	80	24	378484	10.657	5e-10	1.7764e-14	2.9456e-32	8.0647e-27
ACP2	53	11	47259853	47272457	45	15	378484	9.6048	2.609e-14	4.3251e-17	1.4089e-19	3.816e-22
MS4A3	932	11	59822101	59839588	76	20	378484	9.104	9.2981e-14	1.5906e-12	1.1837e-15	4.354e-20
HPGDS	27306	4	95218707	95266027	240	24	378484	8.5992	7.2409e-08	5.3291e-14	1.6385e-14	4.0148e-18
IARS2	55699	1	220265455	220322383	172	36	378484	8.5574	3.6015e-10	2.0424e-08	3.8147e-18	5.7737e-18
PLXNB2	23654	22	50712408	50748062	163	43	378484	8.5227	5e-10	6.5639e-13	6.6458e-14	7.7971e-18
MRPL28	10573	16	416384	422584	53	20	378484	8.5137	4.7662e-11	2.9469e-13	1.0642e-13	8.4265e-18
TSC2	7249	16	2095472	2139713	127	50	378484	8.3887	3.7209e-13	2.1785e-13	8.8517e-07	2.4579e-17
NFATC3	4775	16	68116654	68264162	422	62	378484	8.297	0.0055118	1.7277e-15	3.4938e-14	5.3368e-17
TMX2	51075	11	57477995	57509445	92	27	378484	8.0623	0.0032256	1.8692e-12	1.0419e-14	3.7445e-16
PPARG	5468	3	12327349	12476855	553	85	378484	8.0079	5e-10	1.5376e-12	1.026e-07	5.8351e-16
TRIM10	10107	6	30118722	30130711	121	24	378484	7.7884	1.5718e-05	8.6636e-09	2.6634e-16	3.3937e-15
DNMT3A	1788	2	25450421	25567459	295	80	378484	7.7576	2.4762e-06	1.0788e-11	1.7488e-09	4.3278e-15
MMP14	4323	14	23303742	23317809	48	21	378484	7.7364	3.8273e-07	1.0658e-14	1.8125e-11	5.1151e-15
AP1B1	162	22	29722669	29786754	186	39	378484	7.6873	2.561e-05	1.3382e-13	6.7269e-12	7.5164e-15
ABCG2	9429	4	89010416	89154569	572	74	378484	7.3268	2.7483e-06	3.6309e-10	3.5137e-10	1.1787e-13
HFE	3077	6	26085422	26097438	60	27	378484	7.3195	1.9199e-11	1.5137e-09	4.3082e-09	1.2444e-13
WDR43	23160	2	29115533	29172080	278	36	378484	6.9977	9.1471e-07	2.015e-07	1.4719e-08	1.3011e-12
SLC43A3	29015	11	57173427	57197053	72	28	378484	6.9847	2.4873e-05	8.5712e-12	3.0106e-10	1.4278e-12
FAM213A	84293	10	82165585	82193753	105	23	378484	6.8803	4.0918e-11	1.002e-10	2.1103e-06	2.9857e-12
SEPP1	6414	5	42798982	42814024	61	20	378484	6.7715	2.5422e-06	7.4011e-11	1.4501e-09	6.374e-12
ADCK3	56997	1	227082589	227176246	319	71	378484	6.7597	5.8502e-10	3.189e-10	3.0158e-05	6.9158e-12
CD68	968	17	7480805	7486429	16	12	378484	6.7427	1.1557e-07	2.3381e-08	3.8857e-14	7.775e-12
PC	5091	11	66614993	66727847	278	51	378484	6.6362	0.00010282	3.2277e-09	2.9069e-09	1.609e-11
NOC2L	26155	1	878583	896679	82	16	378484	6.588	1.1409e-08	1.5033e-08	2.1036e-08	2.2286e-11
ARHGEF12	23365	11	120205264	120361645	391	55	378484	6.4382	5.8083e-06	3.5552e-06	1.3732e-08	6.0447e-11
ARHGAP18	93663	6	129896290	130033370	569	79	378484	6.3047	3.5725e-09	5.3174e-07	1.1084e-05	1.4434e-10
SLC11A2	4891	12	51372566	51424118	164	17	378484	6.2254	4.855e-08	6.9613e-09	1.8665e-05	2.4015e-10
ARRDC2	27106	19	18109944	18125911	67	14	378484	6.2251	5.0938e-09	1.9333e-06	4.7652e-09	2.4058e-10
ABCB8	11194	7	150723510	150745869	89	24	378484	6.2065	8.0516e-08	5.9561e-08	5.9844e-08	2.7092e-10
SLC37A2	219855	11	124930963	124961412	201	51	378484	6.1437	3.1524e-08	5.4522e-08	8.8087e-05	4.0314e-10
ITSN1	6453	21	35012706	35262609	719	131	378484	5.7462	2.4381e-06	0.0070023	2.1707e-08	4.5648e-09
EIF3L	51386	22	38243379	38285789	138	31	378484	5.7385	2.9151e-05	7.0887e-08	2.2853e-05	4.7766e-09
CLIC4	25932	1	25069760	25171815	186	46	378484	5.7083	9.5849e-05	6.0014e-08	4.0932e-06	5.706e-09
ARSB	411	5	78072032	78284357	985	91	378484	5.644	2.5549e-06	1.7747e-07	0.0069804	8.3084e-09
HSPA1B	3304	6	31787964	31799032	42	24	378484	5.6305	8.6501e-07	3.7963e-05	4.2595e-09	8.9869e-09
GNA12	2768	7	2766739	2885963	724	70	378484	5.5702	1.6924e-06	2.131e-06	0.00038286	1.2724e-08
ACOT13	55856	6	24665263	24706297	226	43	378484	5.5557	1.292e-05	8.1579e-08	8.56e-05	1.3826e-08
HMGA1	3159	6	34202577	34215008	52	18	378484	5.5069	7.6768e-07	3.3049e-05	3.998e-08	1.8259e-08
RANBP10	57610	16	67755973	67842788	261	58	378484	5.3792	5.0221e-05	2.4225e-06	2.7234e-05	3.7408e-08
SLC29A1	2030	6	44185242	44202888	51	27	378484	5.3057	0.015434	4.4643e-10	1.0137e-05	5.612e-08
CTSF	8722	11	66329935	66338047	30	12	378484	5.2531	2.8858e-05	1.853e-06	2.4119e-08	7.4785e-08
HSPA1A	3303	6	31780952	31786719	20	14	378484	5.2359	4.2091e-07	0.00092407	2.3538e-09	8.2111e-08
STAB1	23166	3	52527354	52559512	129	41	378484	5.2053	0.020363	0.00023996	4.7253e-09	9.6841e-08
SLC48A1	55652	12	48150426	48177536	122	31	378484	5.189	3.0373e-06	2.6799e-06	0.00072835	1.0573e-07
FBXO30	84085	6	146118271	146137929	69	23	378484	5.0253	2.7504e-05	3.2606e-06	1.2802e-05	2.5132e-07
VKORC1	79001	16	31101175	31108699	14	8	378484	4.9642	2.2254e-07	3.739e-06	7.0718e-05	3.4488e-07
ITGB5	3693	3	124479795	124608500	595	54	378484	4.9331	5.9527e-07	6.5937e-06	0.0032359	4.0476e-07
STT3A	3703	11	125460690	125493654	183	27	378484	4.9037	0.0029329	9.0136e-07	0.00040977	4.7023e-07
C3AR1	719	12	8209919	8220955	22	8	378484	4.8287	7.7282e-07	2.1511e-06	6.2198e-05	6.8728e-07
CHAF1B	8208	21	37755689	37790125	142	22	378484	4.8073	0.0022847	3.4004e-05	3.4381e-06	7.6492e-07
MS4A7	58475	11	60143949	60164427	64	19	378484	4.8026	2.5495e-06	1.8427e-05	0.00048137	7.8326e-07
DNASE2	1777	19	12985025	12994409	20	7	378484	4.7893	0.028716	1.2452e-08	1.3678e-06	8.3675e-07
KPNA3	3839	13	50272443	50369057	416	58	378484	4.7628	0.00088806	0.0010438	2.5298e-06	9.5454e-07
PP2D1	151649	3	20020453	20055765	162	27	378484	4.7528	0.0084251	9.9255e-06	2.9806e-06	1.0031e-06
TBXAS1	6916	7	139476047	139721125	1012	115	378484	4.6848	1.9873e-05	0.00052603	0.00070232	1.4012e-06
RHCE	6006	1	25686853	25749363	118	20	378484	4.6356	6.2758e-06	8.1315e-05	0.0059574	1.7797e-06
CCR3	1232	3	46281872	46309197	121	23	378484	4.6071	0.0026528	4.4296e-06	0.00015699	2.0416e-06
GDF15	9518	19	18494968	18500986	29	8	378484	4.6055	5.5969e-05	3.558e-07	0.00010549	2.0574e-06
CSF1R	1436	5	149431854	149494935	249	59	378484	4.5833	6.934e-05	5.2975e-07	0.036111	2.2889e-06
GOLPH3L	55204	1	150617701	150671672	207	27	378484	4.5678	0.0012919	0.00049274	2.4155e-05	2.4646e-06
PLTP	5360	20	44526259	44543003	58	30	378484	4.5299	6.4052e-06	7.5896e-06	0.0041962	2.9509e-06
SLC25A39	51629	17	42395993	42404217	32	12	378484	4.4878	4.7283e-05	7.1892e-07	0.0013171	3.5981e-06
ABHD12	26090	20	25274379	25373618	416	60	378484	4.4722	0.0034694	0.00045823	6.1972e-05	3.871e-06
HS6ST1	9394	2	129022054	129078171	241	49	378484	4.4219	2.6199e-05	0.00019871	0.003188	4.8921e-06
GNL3	26354	3	52717936	52729513	44	17	378484	4.4066	0.0017259	4.5284e-05	3.4287e-05	5.2497e-06
PSMG1	8624	21	40448076	40557440	435	64	378484	4.2988	0.096966	0.0014692	1.9948e-06	8.5846e-06
SDC3	9672	1	31341313	31383480	124	40	378484	4.2668	2.5115e-06	0.00031475	0.012619	9.913e-06
SLC1A5	6510	19	47262587	47294280	149	28	378484	4.231	0.00037855	1.5034e-05	0.0011013	1.1632e-05
SAV1	60485	14	51099298	51137071	169	39	378484	4.2248	0.0030478	0.00013806	0.00014122	1.1958e-05
RPL5	6125	1	93295594	93308481	39	17	378484	4.2187	0.0012434	3.9403e-05	0.00053233	1.2285e-05
IFT140	9742	16	1559428	1664109	502	68	378484	4.1859	2.7771e-05	0.0033765	0.0024699	1.4203e-05
EEF1G	1937	11	62326073	62343460	42	15	378484	4.1501	1.7648e-05	0.00021291	0.0018044	1.6613e-05
CTSZ	1522	20	57569242	57584309	77	24	378484	4.1489	5.0627e-05	2.1801e-05	0.020175	1.6703e-05
MRC1	4360	10	18096332	18201091	3	3	378484	4.0989	0.00011809	3.0874e-05	6.3903e-06	2.0754e-05
ASH1L	55870	1	155304052	155534324	446	107	378484	4.0831	0.071607	0.0085013	2.284e-06	2.2215e-05
MYO10	4651	5	16661016	16938385	1279	164	378484	4.0801	7.1208e-05	0.0010417	0.016417	2.2509e-05
RAD23A	5886	19	13054628	13065457	23	14	378484	4.0792	0.00026916	0.018546	5.3035e-07	2.2593e-05
TARS2	80222	1	150457840	150481085	113	21	378484	4.0786	0.00024932	0.00062501	0.00028538	2.2651e-05
SLC43A1	8501	11	57251004	57285192	82	29	378484	4.0751	0.0031849	5.3552e-05	0.00034977	2.2995e-05
ITGA9	3680	3	37491813	37862281	1641	183	378484	4.063	0.0016059	0.0004027	0.00037586	2.4227e-05
ATP5G2	517	12	54057944	54072512	45	14	378484	4.0238	0.0019373	3.9909e-07	0.021015	2.8634e-05
PLA2G15	23659	16	68277240	68295965	65	21	378484	3.931	0.0026904	0.00051462	7.7185e-05	4.2298e-05
WDR18	57418	19	982328	995569	115	19	378484	3.9058	0.00071103	0.0013399	7.3316e-05	4.6963e-05
GALNT1	2589	18	33205400	33292798	344	37	378484	3.87	0.00083944	0.0012675	0.0048508	5.4424e-05
C1QB	713	1	22977682	22989130	56	19	378484	3.8585	0.0074213	0.00072994	2.7592e-05	5.7051e-05
SLC16A1	6566	1	113453469	113500975	104	34	378484	3.8536	0.0021276	0.0085192	8.0761e-05	5.8207e-05
TUBB	203068	6	30686012	30694199	56	16	378484	3.8211	0.00045829	0.00018446	0.00049872	6.6425e-05
CTSS	1520	1	150701672	150740433	122	27	378484	3.8114	0.0023123	0.0030553	0.00061179	6.9082e-05
HBA2	3040	16	220846	224709	5	2	378484	3.811	0.00012608	7.6678e-05	0.000287	6.9191e-05
ZFPM1	161882	16	88518014	88602574	371	57	378484	3.8104	0.0090528	0.0040279	0.00016989	6.9378e-05
RGL1	23179	1	183603208	183898666	1121	96	378484	3.7974	0.0011222	0.00024164	0.0041985	7.3111e-05
NSUN2	54888	5	6598352	6635473	210	38	378484	3.7862	2.7194e-05	0.00025897	0.37808	7.6476e-05
EIF3B	8662	7	2392474	2421380	122	28	378484	3.7813	0.0001021	0.00016678	0.072412	7.7998e-05
CANX	821	5	179123019	179159642	129	34	378484	3.7649	0.00042383	0.00044345	0.0063896	8.33e-05
ATAD3C	219293	1	1376152	1406538	21	8	378484	3.7331	0.00087708	0.00068126	6.2604e-05	9.456e-05
AIF1	199	6	31580969	31585798	27	14	378484	3.7309	0.00070349	0.0013623	4.4034e-05	9.5406e-05
DUSP2	1844	2	96807908	96813206	9	7	378484	3.6862	0.00030724	0.00073882	5.4504e-05	0.0001138
RPS18	6222	6	33237852	33245281	43	11	378484	3.6705	0.0018604	0.00087841	0.00021763	0.00012106
CXCL12	6387	10	44864601	44882545	116	30	378484	3.6491	0.00081525	0.00040261	0.0063131	0.00013159
TPM1	7168	15	63332838	63365114	147	30	378484	3.6017	0.0010125	0.013156	0.00091455	0.00015805
CALU	813	7	128377346	128414477	133	30	378484	3.5649	0.036737	8.0258e-05	0.0021863	0.00018201
DDX1	1653	2	15729745	15772235	217	31	378484	3.549	0.0049357	0.00015458	0.02197	0.00019336
GNS	2799	12	65106222	65155226	143	30	378484	3.5471	0.00010351	0.00068251	0.085493	0.00019473
HLA-DQB2	3120	6	32722837	32733330	132	17	378484	3.5429	0.0028404	0.0055358	0.00028037	0.00019789
HLA-DOB	3112	6	32779540	32786825	72	19	378484	3.5242	0.0099912	0.0076257	1.4729e-05	0.00021239
IGF1	3479	12	102788645	102877563	215	49	378484	3.5199	0.00021019	0.00055384	0.3002	0.00021587
GFM1	85476	3	158360286	158411361	222	26	378484	3.5025	0.48609	0.0062742	1.4131e-05	0.00023042
TRIM59	286827	3	160152291	160169626	67	21	378484	3.4962	0.00038156	0.00045419	0.014821	0.00023596
SNRNP200	23020	2	96939074	96973307	67	27	378484	3.4744	0.0011449	0.0027431	0.0027646	0.00025598
PPP1R10	5514	6	30567177	30587084	92	23	378484	3.4711	0.097114	0.00021993	0.00069133	0.0002592
PRDX2	7001	19	12906634	12914724	30	9	378484	3.4183	0.015614	0.0030358	3.5904e-05	0.00031505
HLA-DQA2	3118	6	32707156	32715664	194	18	378484	3.4097	0.0011676	0.0045327	0.00050819	0.00032522
PRDX1	5052	1	45975707	45990562	78	16	378484	3.3996	0.0057402	0.0049044	0.00051351	0.00033747
FCHO1	23149	19	17856527	17900377	181	28	378484	3.3991	0.00057619	0.0005552	0.041238	0.00033805
FUT8	2530	14	65875310	66211839	1149	63	378484	3.3657	0.0032383	0.0025958	0.0092186	0.00038175
STOM	2040	9	124100266	124134582	120	32	378484	3.3608	0.0010193	0.0074633	0.0027761	0.0003886
DDB1	1642	11	61065919	61102691	80	21	378484	3.3319	0.045051	0.00054409	0.00031281	0.00043123
CCNB2	9133	15	59395284	59418244	121	24	378484	3.2743	0.026244	0.00054085	0.0033363	0.00052959
LMNA	4000	1	156050369	156110880	189	34	378484	3.235	0.022829	0.0037462	0.001797	0.00060828
GLB1	2720	3	33037100	33140694	521	62	378484	3.2001	0.0012177	0.0034886	0.04842	0.00068689
STEAP4	79689	7	87904744	87938228	84	21	378484	3.1907	0.00050323	0.0065627	0.052685	0.00070957
HDAC2	3066	6	114256320	114294359	100	24	378484	3.1693	0.0074334	0.0073394	0.00050636	0.00076413
CD79B	974	17	62005098	62011710	27	6	378484	3.1246	0.002474	0.00089026	0.0026451	0.00089016
UROD	7389	1	45475805	45482341	33	17	378484	3.1182	0.010587	0.0074326	0.00057067	0.00090965
G3BP1	10146	5	151149476	151185915	157	36	378484	3.1037	0.49067	2.3861e-05	0.050847	0.00095568
GLUL	2752	1	182349839	182363341	60	16	378484	3.0883	0.011688	0.020049	0.00041193	0.0010065
ALAD	210	9	116147592	116165618	44	22	378484	3.0204	0.0013006	0.029398	0.0035789	0.0012621
RPL13	6137	16	89611324	89634237	118	32	378484	3.0158	0.013182	0.0034001	0.0059503	0.0012815
2002-03-01	54996	1	220919325	220959157	340	27	378484	2.9974	0.29918	0.003013	0.0012355	0.0013614
SNX2	6643	5	122108691	122171234	338	41	378484	2.969	0.0022427	0.01267	0.034427	0.0014937
ANXA4	307	2	69945946	70054596	359	51	378484	2.9546	0.026538	0.0064514	0.003042	0.0015652
LEPROT	54741	1	65884131	66108242	813	67	378484	2.9494	0.011815	0.0017807	0.052188	0.0015919
PEA15	8682	1	160173125	160186162	23	14	378484	2.9476	0.0012142	0.0042087	0.0095163	0.0016013
CTSA	5476	20	44517591	44528459	35	14	378484	2.9302	0.0011152	0.010312	0.022445	0.0016938
HBA1	3039	16	224679	228520	8	4	378484	2.9194	0.018042	0.0038838	0.00055176	0.0017534
KEL	3792	7	142637201	142661503	88	25	378484	2.9124	0.014498	0.098945	0.00057693	0.0017933
CNIH1	10175	14	54889279	54910322	77	15	378484	2.9102	0.01009	0.0053699	0.0042876	0.0018059
RPLP0	6175	12	120633502	120641014	17	11	378484	2.8814	0.0014891	0.0017164	0.020281	0.0019793
PDIA4	9601	7	148699154	148727782	124	21	378484	2.8611	0.0019424	0.01766	0.019541	0.0021111
DAGLB	221955	7	6447747	6489837	267	40	378484	2.8573	0.0019162	0.21477	0.0014968	0.0021361
PITRM1	10531	10	3178919	3217033	275	35	378484	2.8407	0.0048831	0.015524	0.0051774	0.0022507
C1QA	712	1	22961118	22967175	30	8	378484	2.8123	0.04994	0.029666	0.00032327	0.0024595
PRTN3	5657	19	838985	849175	36	13	378484	2.7879	0.03173	0.0085327	0.0016656	0.0026526
RPL3	6122	22	39707887	39717670	59	16	378484	2.7681	0.00079323	0.0057332	0.067466	0.0028189
LPL	4023	8	19794582	19825770	167	35	378484	2.7676	0.0020099	0.10021	0.0052392	0.0028238
TMCC2	9911	1	205195038	205243471	193	37	378484	2.764	0.082611	0.020821	0.0010986	0.0028551
PCBP1	5093	2	70311972	70317335	16	10	378484	2.7319	0.0022233	0.035244	0.0052179	0.0031481
ATP13A2	23400	1	17311453	17340467	81	26	378484	2.7083	0.002012	0.028599	0.021103	0.0033815
HLA-DMB	3109	6	32901406	32910847	80	24	378484	2.703	0.069772	0.013784	0.0011216	0.0034356
CBR1	873	21	37440285	37446462	32	15	378484	2.7009	0.021398	0.00088739	0.027909	0.0034577
FCGRT	2217	19	50013536	50030685	68	23	378484	2.6762	0.06929	0.0046434	0.0059989	0.0037235
DGUOK	1716	2	74151953	74187088	125	22	378484	2.6581	0.19267	0.053834	0.00025445	0.0039289
ABCB10	23456	1	229651329	229696442	129	36	378484	2.6444	0.02025	0.0052935	0.060315	0.004092
CDT1	81620	16	88868186	88876666	63	15	378484	2.6209	0.012024	0.044993	0.002988	0.0043852
WWP1	11059	8	87352965	87481181	440	30	378484	2.6205	0.085087	0.0052718	0.0055384	0.0043905
FILIP1L	11259	3	99550988	99835349	956	92	378484	2.616	0.018418	0.0017066	0.32695	0.0044489
KLF1	10661	19	12994236	13000017	14	7	378484	2.5878	0.010852	0.0064198	0.0060715	0.0048297
HMGN1	3150	21	40713241	40723047	51	13	378484	2.5811	0.10513	0.0055006	0.0030203	0.0049248
MLLT4	4301	6	168225602	168373703	462	59	378484	2.5716	0.010138	0.15886	0.0047576	0.0050621
PES1	23481	22	30971612	31005000	203	48	378484	2.5514	0.0069233	0.052628	0.0090627	0.005365
SDHA	6389	5	216338	257815	372	16	378484	2.5465	0.0092148	0.028796	0.020277	0.0054401
CALR	811	19	13047414	13056304	14	10	378484	2.5413	0.0075535	0.018234	0.0051889	0.0055218
P2RX4	5025	12	121645664	121672909	132	26	378484	2.5338	0.008559	0.0047806	0.095319	0.0056417
ADCY3	109	2	25041038	25144602	572	61	378484	2.5261	0.0030305	0.030657	0.081655	0.0057667
CDK4	1019	12	58140510	58148304	22	13	378484	2.519	0.047036	0.0010522	0.03351	0.0058842
HLA-DQA1	3117	6	32603169	32613152	637	21	378484	2.5141	0.11572	0.0020016	0.0066739	0.0059665
ATP6V0D2	245972	8	87109139	87167454	248	32	378484	2.5087	0.036566	0.02336	0.006146	0.006058
HLA-DQB1	3119	6	32626241	32636466	728	23	378484	2.4995	0.043488	0.0014634	0.023938	0.0062179
MYO1E	4643	15	59427168	59667071	1009	114	378484	2.4574	0.057921	0.0026975	0.088877	0.0069978
FCN3	8547	1	27694601	27703315	17	15	378484	2.4247	0.0092097	0.030751	0.0053049	0.0076602
CD38	952	4	15777921	15851706	356	56	378484	2.4097	0.037118	0.2416	0.0016151	0.0079837
ELANE	1991	19	848989	857246	14	7	378484	2.3972	0.011708	0.010622	0.025158	0.00826
TRAP1	10131	16	3707038	3769598	279	71	378484	2.3939	0.023503	0.0063758	0.075724	0.0083357
ENGASE	64772	17	77065565	77085685	113	27	378484	2.3908	0.022072	0.06143	0.0075238	0.0084068
SUMO4	387082	6	149719284	149723182	24	12	378484	2.3786	0.024584	0.027282	0.0073398	0.0086889
SLC7A7	9056	14	23241431	23291020	249	42	378484	2.3622	0.37979	0.0032736	0.014741	0.0090828
SUCLG2	8801	3	67409884	67707038	1524	108	378484	2.3607	0.036533	0.0022393	0.31676	0.0091196
IPO7	10527	11	9404169	9470674	202	41	378484	2.3596	0.46083	0.0028264	0.01354	0.0091466
PRKCH	5583	14	61786515	62018698	852	107	378484	2.3467	0.060027	0.0027983	0.13428	0.0094694
AARS	16	16	70285198	70325452	87	34	378484	2.342	0.1531	0.0060548	0.010128	0.0095914
FRMD4B	23150	3	69218146	69437430	979	118	378484	2.3238	0.014045	0.011704	0.17845	0.010068
CYTH3	9265	7	6200407	6314242	407	70	378484	2.288	0.0065329	0.0074724	0.43523	0.01107
LYZ	4069	12	69740134	69749013	41	13	378484	2.2677	0.021654	0.011595	0.04567	0.011674
IDH2	3418	15	90625283	90647730	73	16	378484	2.2662	0.10515	0.0047404	0.027869	0.011718
KIAA0196	9897	8	126035502	126106061	381	44	378484	2.2533	0.035819	0.026739	0.059749	0.01212
CPQ	10404	8	97655455	98156731	1314	134	378484	2.2427	0.11252	0.044658	0.0097855	0.012458
PIGQ	9091	16	617968	635136	78	12	378484	2.2321	0.20504	0.010959	0.011049	0.012803
CREG1	8804	1	167509250	167525056	61	10	378484	2.219	0.014719	0.024299	0.027482	0.013242
PSMD1	5707	2	231919578	232038541	260	45	378484	2.1906	0.023832	0.0068913	0.34901	0.014239
IVD	3712	15	40695686	40729146	129	28	378484	2.1833	0.024809	0.16264	0.010936	0.014505
IGFBP4	3487	17	38597676	38614982	54	21	378484	2.174	0.13332	0.0035046	0.067458	0.014854
BLNK	29760	10	97950455	98033333	390	84	378484	2.1575	0.060829	0.064541	0.01356	0.015485
GPX3	2878	5	150397999	150409554	60	15	378484	2.1307	0.0074329	0.02286	0.21205	0.016559
ATAD3B	83858	1	1405139	1445852	107	12	378484	2.1287	0.64395	0.0029713	0.019955	0.016638
TRMT2A	27037	22	20098389	20106818	43	20	378484	2.126	0.063108	0.0039853	0.1234	0.016753
PPP1R15A	23645	19	49373649	49380319	45	11	378484	2.1198	0.025521	0.14537	0.010522	0.017013
ILVBL	10994	19	15224785	15238610	58	18	378484	2.1056	0.21877	0.057732	0.0040859	0.017618
CTSK	1513	1	150767684	150782917	28	15	378484	2.0918	0.031541	0.0077735	0.11189	0.018228
IFRD2	7866	3	50324163	50332648	25	17	378484	2.0889	0.036656	0.031931	0.021063	0.018357
GIMAP1-GIMAP5	100527949	7	150411645	150441737	117	29	378484	2.067	0.20214	0.0967	0.002788	0.019368
NDUFV1	4723	11	67372323	67381012	18	9	378484	2.0648	0.073047	0.015261	0.019146	0.019471
SNX22	79856	15	64441899	64450680	26	15	378484	2.039	0.081644	0.01678	0.024155	0.020725
CD86	942	3	121772209	121840990	205	56	378484	2.0376	0.008125	0.15813	0.06328	0.020797
GFI1B	8328	9	135818888	135868084	237	64	378484	2.0161	0.026056	0.12139	0.026916	0.021896
SEPW1	6415	19	48279842	48288939	34	12	378484	2.0053	0.10179	0.020478	0.02261	0.022467
TSPAN3	10099	15	77335359	77365570	69	23	378484	2.0033	0.089309	0.065282	0.0095533	0.022571
MYO9A	4649	15	72113632	72412440	862	91	378484	1.9931	0.20706	0.0057333	0.13323	0.023126
AK3	50808	9	4708556	4744043	206	30	378484	1.9767	0.0080756	0.031399	0.37234	0.024037
RPL19	6143	17	37354536	37361980	11	5	378484	1.9565	0.072474	0.01254	0.031902	0.025203
TF	7018	3	133462977	133498850	158	33	378484	1.9403	0.042409	0.10607	0.026078	0.026174
RPL8	6132	8	146014152	146019805	39	9	378484	1.9014	0.17149	0.035776	0.012374	0.028622
SERPINB6	5269	6	2947393	2974399	133	20	378484	1.8965	0.047862	0.042156	0.036542	0.028948
ENO3	2027	17	4851404	4861426	27	16	378484	1.8653	0.053796	0.10373	0.015442	0.031069
CXCL16	58191	17	4635828	4645223	53	16	378484	1.865	0.017566	0.069427	0.087041	0.031092
HMBS	3145	11	118953587	118965259	33	10	378484	1.8465	0.23706	0.051381	0.010136	0.032407
DDX56	54606	7	44604016	44616542	67	20	378484	1.8452	0.30348	0.010218	0.045056	0.032506
COPB2	9276	3	139075433	139110522	109	21	378484	1.8343	0.037217	0.029941	0.18315	0.033306
ALDH9A1	223	1	165630449	165669900	216	31	378484	1.831	0.05683	0.18482	0.017973	0.033551
ERH	2079	14	69845840	69867021	69	20	378484	1.816	0.014126	0.080747	0.19418	0.034683
ACP5	54	19	11684475	11691801	36	13	378484	1.8091	0.023644	0.10667	0.047642	0.035216
IRF3	3661	19	50161826	50171132	23	12	378484	1.7886	0.064441	0.045664	0.048898	0.036838
QDPR	5860	4	17487016	17515857	159	31	378484	1.7774	0.14434	0.081431	0.016773	0.03775
PHGDH	26227	1	120252419	120287849	106	32	378484	1.7737	0.0090111	0.087337	0.22992	0.038054
LGALS3BP	3959	17	76966335	76978061	45	19	378484	1.7612	0.035928	0.0662	0.074257	0.039102
TMED9	54732	5	177017213	177024108	19	11	378484	1.7608	0.018378	0.11643	0.052343	0.039139
EIF3I	8668	1	32685971	32698205	33	18	378484	1.7541	0.18594	0.021056	0.058469	0.039704
ICAM1	3383	19	10378707	10398291	62	31	378484	1.7472	0.028946	0.19808	0.037661	0.040305
PML	5371	15	74285014	74341160	211	48	378484	1.7307	0.22503	0.30832	0.0065485	0.041752
ULK2	9706	17	19673143	19773239	205	32	378484	1.6984	0.33455	0.014393	0.12489	0.044716
AGA	175	4	178350928	178365657	57	14	378484	1.6844	0.057221	0.055303	0.06096	0.046055
FCHSD2	9873	11	72546788	72855727	688	100	378484	1.6672	0.07787	0.12086	0.069967	0.047736
RHD	6007	1	25596884	25657936	15	11	378484	1.6489	0.034631	0.22965	0.027894	0.049588
UROS	7390	10	127473091	127513837	114	22	378484	1.645	0.16532	0.036569	0.091412	0.049986
GNGT2	2793	17	47282596	47289936	30	15	378484	1.6355	0.06174	0.13741	0.027536	0.050972
TMEM176A	55365	7	150495854	150503208	50	12	378484	1.6266	0.21716	0.03777	0.038086	0.051913
POLR2M	81488	15	57996901	58010753	51	17	378484	1.6231	0.073875	0.056231	0.098634	0.05228
PTP4A3	11156	8	142400093	142443554	193	37	378484	1.6116	0.075946	0.027084	0.28318	0.053527
MYBBP1A	10514	17	4441191	4460921	67	32	378484	1.6041	0.012116	0.27773	0.15061	0.054343
CLEC4A	50856	12	8274228	8292203	30	8	378484	1.6009	0.24765	0.0076276	0.22077	0.054695
FBXO5	26271	6	153290658	153306740	71	16	378484	1.6007	0.12216	0.034663	0.10072	0.054721
BZW2	28969	7	16683759	16747148	194	37	378484	1.5984	0.13079	0.050588	0.086248	0.054981
P2RY13	53829	3	151043096	151049337	20	8	378484	1.5716	0.043439	0.13237	0.053153	0.058025
ADSL	158	22	40740504	40763577	49	19	378484	1.5666	0.084333	0.029202	0.24144	0.058603
HADH	3033	4	108908870	108957331	174	32	378484	1.5507	0.071311	0.13555	0.1216	0.060491
SLAMF6	114836	1	160453820	160495052	142	19	378484	1.5337	0.022457	0.13558	0.24334	0.062557
MRPS35	60488	12	27861706	27910237	151	36	378484	1.5263	0.052209	0.10723	0.17352	0.063463
HSP90AB1	3326	6	44211903	44222625	56	17	378484	1.5143	0.077162	0.12566	0.05909	0.06498
ACP1	52	2	262869	279283	39	10	378484	1.5072	0.12136	0.14148	0.043069	0.065886
ACE	1636	17	61552422	61576741	71	17	378484	1.4411	0.4555	0.05447	0.054447	0.074779
FIGNL1	63979	7	50510827	50520088	22	10	378484	1.4391	0.037659	0.11483	0.17354	0.075067
ABCC3	8714	17	48710205	48770063	196	58	378484	1.4368	0.18196	0.18296	0.032515	0.075383
C1QC	714	1	22967969	22975603	37	9	378484	1.425	0.2768	0.021777	0.14651	0.07708
FAM49A	81553	2	16729727	16849134	343	64	378484	1.4173	0.087233	0.21194	0.078274	0.078194
ARAP2	116984	4	36066620	36247979	626	82	378484	1.4159	0.38453	0.0092469	0.45576	0.078403
NXPE2	120406	11	114547200	114580357	143	36	378484	1.4146	0.30964	0.078788	0.054896	0.078593
CDC25B	994	20	3765419	3787765	67	17	378484	1.4023	0.1551	0.40921	0.017815	0.080417
TSPAN31	6302	12	58136784	58143026	12	9	378484	1.3766	0.15013	0.21561	0.027498	0.084312
GIMAP5	55340	7	150432436	150441737	41	17	378484	1.3761	0.275	0.070479	0.067973	0.084401
RAB3IL1	5866	11	61663706	61715747	210	52	378484	1.3669	0.13418	0.17046	0.059609	0.085827
FECH	2235	18	55211073	55255969	174	41	378484	1.3498	0.23175	0.11776	0.066928	0.08854
CD36	948	7	80229504	80309593	281	31	378484	1.3484	0.14046	0.17874	0.08121	0.088768
THUMPD3	25917	3	9402660	9429475	88	24	378484	1.347	0.10548	0.26902	0.05468	0.088985
HLA-DRB1	3123	6	32545546	32559613	289	10	378484	1.347	0.4091	0.0060299	0.45818	0.088988
RNF139	11236	8	125485008	125501859	52	20	378484	1.3347	0.030459	0.095011	0.50024	0.090991
PLD3	23646	19	40852302	40885392	121	35	378484	1.3297	0.062738	0.23939	0.10666	0.09181
AKR1A1	10327	1	46014455	46036723	126	27	378484	1.3157	0.26899	0.091937	0.078446	0.094142
RRM1	6240	11	4113791	4161116	226	35	378484	1.2988	0.12235	0.28717	0.067472	0.097001
ARL4A	10124	7	12724452	12731559	37	14	378484	1.2965	0.12519	0.043461	0.25823	0.097397
RUVBL1	8607	3	127798800	127874752	217	36	378484	1.2965	0.021637	0.18286	0.70519	0.097402
FAM46C	54855	1	118146604	118172011	110	20	378484	1.2904	0.32967	0.31408	0.018152	0.098451
HAGH	3029	16	1858104	1879195	248	24	378484	1.2763	0.057336	0.17534	0.24805	0.10092
CLCN3	1182	4	170539672	170645338	392	48	378484	1.2707	0.24164	0.12169	0.089909	0.10191
CTSC	1075	11	88025760	88072941	220	38	378484	1.2638	0.10001	0.13283	0.20058	0.10315
PCYT2	5833	17	79859777	79871340	6	5	378484	1.2633	0.097147	0.14244	0.093919	0.10324
RPL12	6136	9	130208953	130215711	22	7	378484	1.2617	0.072572	0.17095	0.13283	0.10352
EPB42	2038	15	43488425	43515323	45	30	378484	1.2555	0.033054	0.2414	0.22176	0.10466
IVNS1ABP	10625	1	185264520	185288461	59	23	378484	1.2548	0.047339	0.4025	0.097585	0.10477
HES1	3280	3	193851931	193857401	4	2	378484	1.243	0.12412	0.084448	0.12087	0.10693
MYO7A	4647	11	76837302	76927286	389	70	378484	1.2403	0.037048	0.15272	0.497	0.10743
SREBF1	6720	17	17713663	17742331	72	23	378484	1.2341	0.18953	0.29388	0.052201	0.10859
RNF187	149603	1	228672277	228698598	134	28	378484	1.2316	0.20333	0.281	0.041608	0.10904
RGS1	5996	1	192542857	192550159	17	5	378484	1.2281	0.20371	0.14539	0.06127	0.10971
IKBKE	9641	1	206641586	206671223	115	30	378484	1.2281	0.19597	0.12434	0.092589	0.10971
WDR89	112840	14	64062757	64110641	152	26	378484	1.1988	0.07945	0.31167	0.15034	0.11531
EPB41L3	23136	18	5391380	5632662	917	122	378484	1.1984	0.071653	0.22789	0.20263	0.11538
SESN1	27244	6	109306640	109417708	293	34	378484	1.1974	0.21869	0.29633	0.050192	0.11558
PLXNA1	5361	3	126705437	126757235	209	31	378484	1.195	0.15528	0.033607	0.50796	0.11604
RHAG	6005	6	49571888	49606587	166	25	378484	1.1898	0.67912	0.098748	0.043226	0.11705
CLN8	2055	8	1701944	1735736	180	29	378484	1.1624	0.21103	0.32362	0.055704	0.12254
NAA15	80155	4	140220621	140312935	304	47	378484	1.1598	0.061548	0.17492	0.37361	0.12306
CTDP1	9150	18	77437801	77515510	426	55	378484	1.1498	0.43746	0.18272	0.050057	0.12512
TUBA1B	10376	12	49520565	49527304	22	8	378484	1.1471	0.093861	0.40721	0.073524	0.12567
LY75-CD302	100526664	2	160624139	160763267	834	98	378484	1.1452	0.27693	0.23933	0.063371	0.12607
MT1A	4489	16	56670578	56674999	40	10	378484	1.1385	0.17954	0.16148	0.099832	0.12745
CYB5R3	1727	22	43012846	43047405	155	31	378484	1.0958	0.032824	0.22927	0.5483	0.13658
HLA-DMA	3108	6	32915391	32922900	42	16	378484	1.0952	0.14312	0.30217	0.078257	0.13671
ITM2C	81618	2	231727546	231744963	90	27	378484	1.091	0.41255	0.4725	0.022978	0.13764
MIF	4282	22	24234565	24238409	25	6	378484	1.085	0.14332	0.19139	0.14417	0.13895
SLC30A5	64924	5	68387776	68427899	84	17	378484	1.084	0.339	0.091162	0.13479	0.13919
M6PR	4074	12	9091957	9104357	47	18	378484	1.0699	0.25341	0.1474	0.11285	0.14234
APOE	348	19	45407039	45413650	15	9	378484	1.0682	0.1732	0.14426	0.13542	0.14272
EIF2B1	1967	12	124104570	124120323	56	14	378484	1.0676	0.10181	0.16625	0.26958	0.14285
MCM2	4171	3	127315200	127342279	63	37	378484	1.0565	0.11502	0.24066	0.15839	0.14536
SLC7A5	8140	16	87862629	87905100	315	55	378484	1.0531	0.25658	0.22939	0.087958	0.14616
ABLIM1	3983	10	116189869	116446762	884	94	378484	1.0425	0.10411	0.18756	0.28777	0.14858
IL21R	50615	16	27411483	27464363	243	66	378484	1.0379	0.23207	0.1938	0.11983	0.14966
ABHD4	63874	14	23065147	23082265	75	20	378484	1.0135	0.082479	0.18363	0.31529	0.15541
SLC40A1	30061	2	190424316	190450478	88	24	378484	1.0119	0.025839	0.37407	0.5419	0.15578
MRPS36	92259	5	68511573	68526985	57	14	378484	1.0054	0.24034	0.28337	0.083184	0.15736
METAP2	10988	12	95865822	95910615	196	32	378484	0.9952	0.25121	0.092045	0.26982	0.15982
RNASE4	6038	14	21150259	21169761	106	22	378484	0.96634	0.10312	0.23885	0.27055	0.16694
SIGLEC1	6614	20	3666617	3695213	165	37	378484	0.96361	0.41085	0.13841	0.11761	0.16762
AGPAT3	56894	21	45283116	45408475	481	95	378484	0.94811	0.2123	0.44086	0.087241	0.17154
GTF2A1	2957	14	81640796	81689575	125	27	378484	0.94099	0.051552	0.37119	0.38418	0.17336
EPOR	2057	19	11486881	11497018	14	8	378484	0.94012	0.16197	0.271	0.14162	0.17358
PRSS57	400668	19	684546	697462	135	24	378484	0.93079	0.34935	0.3389	0.060498	0.17598
TARSL2	123283	15	102192955	102266807	211	36	378484	0.9263	0.11991	0.21408	0.31013	0.17714
FCGR1A	2209	1	149752232	149765074	1	1	378484	0.926	0.17722	0.17722	0.17722	0.17722
PLA2G2D	26279	1	20438143	20448059	28	15	378484	0.92508	0.16324	0.20314	0.20423	0.17746
LGMN	5641	14	93169152	93217047	149	44	378484	0.91888	0.49319	0.21096	0.074146	0.17908
DSE	29940	6	116599231	116763422	625	82	378484	0.9096	0.34989	0.10994	0.20142	0.18152
TSPAN4	7106	11	840824	868116	87	30	378484	0.89507	0.50891	0.068382	0.23166	0.18538
MT2A	4502	16	56640478	56644409	19	13	378484	0.88442	0.19232	0.30832	0.1236	0.18823
SLC7A8	23428	14	23593504	23654869	181	50	378484	0.88308	0.086957	0.32902	0.29681	0.1886
ID2	3398	2	8820113	8825583	12	6	378484	0.87145	0.21095	0.23704	0.15637	0.19176
SLC25A1	6576	22	19162088	19168338	33	8	378484	0.8611	0.17191	0.41693	0.11486	0.19459
ARL5A	26225	2	152656480	152687009	73	19	378484	0.85186	0.59031	0.10346	0.15494	0.19715
2008-03-01	220972	10	45949033	46092354	433	49	378484	0.84645	0.047673	0.54331	0.41859	0.19865
APOBEC3H	164668	22	39491229	39501072	85	10	378484	0.83188	0.16717	0.31389	0.17718	0.20274
EIF2S1	1965	14	67825034	67854233	101	17	378484	0.82183	0.51846	0.046939	0.41689	0.20559
FUBP1	8880	1	78408740	78446839	117	34	378484	0.81962	0.90062	0.050007	0.25166	0.20622
KCNN4	3783	19	44269685	44288269	69	21	378484	0.81405	0.20718	0.42597	0.11824	0.20781
SPRED1	161742	15	38542925	38650450	466	47	378484	0.7865	0.2811	0.29144	0.15438	0.21579
TUBB4B	10383	9	140133711	140139159	48	27	378484	0.78202	0.071841	0.30706	0.52015	0.2171
SNX5	27131	20	17921244	17951490	121	15	378484	0.77083	0.38293	0.21877	0.14524	0.2204
CD48	962	1	160647536	160683641	159	22	378484	0.76762	0.18446	0.32323	0.19763	0.22136
IDH3A	3419	15	78439698	78463884	85	22	378484	0.76747	0.21568	0.12451	0.45574	0.2214
CD1D	912	1	158145828	158157217	38	10	378484	0.75442	0.21429	0.20697	0.27849	0.2253
COQ2	27235	4	84183972	84208067	64	16	378484	0.75322	0.15645	0.33658	0.24893	0.22566
PF4	5196	4	74845542	74849841	10	6	378484	0.74579	0.17347	0.33316	0.21064	0.2279
PTDSS2	81490	11	448280	492399	224	50	378484	0.72521	0.43184	0.30364	0.1131	0.23416
ABCD3	5825	1	94881933	94985219	193	47	378484	0.6887	0.39703	0.35594	0.11637	0.24551
PTMA	5757	2	232571235	232579251	39	13	378484	0.682	0.17862	0.33356	0.2627	0.24762
MPO	4353	17	56346217	56360296	46	28	378484	0.67683	0.35369	0.25916	0.17404	0.24926
HLA-DRB5	3127	6	32484151	32500006	25	4	378484	0.66887	0.14708	0.35864	0.30908	0.25179
TMEM129	92305	4	1716679	1725084	57	8	378484	0.66795	0.11334	0.34061	0.42111	0.25208
EVL	51466	14	100483719	100611573	480	60	378484	0.66783	0.11361	0.64781	0.23598	0.25212
TRAF1	7185	9	123663671	123693451	159	35	378484	0.66485	0.31872	0.31259	0.17331	0.25307
NAA25	80018	12	112463493	112548826	191	40	378484	0.65969	0.70574	0.082384	0.30137	0.25472
APLP2	334	11	129937716	130015706	370	40	378484	0.65621	0.6556	0.57362	0.046817	0.25585
LMO2	4005	11	33879122	33915836	129	25	378484	0.62228	0.20904	0.6781	0.13642	0.26688
CD22	933	19	35818069	35839264	111	40	378484	0.61759	0.55052	0.06234	0.57212	0.26842
CD79A	973	19	42379190	42386439	12	6	378484	0.61746	0.30819	0.31711	0.19717	0.26847
SRSF3	6428	6	36560090	36573244	68	14	378484	0.61545	0.35317	0.23497	0.23856	0.26913
BCL2A1	597	15	80252232	80265643	46	16	378484	0.61386	0.38333	0.19553	0.26421	0.26966
CLDN25	644672	11	113648518	113652207	10	8	378484	0.6134	0.4365	0.11985	0.37268	0.26981
YWHAQ	10971	2	9723096	9773184	122	20	378484	0.60497	0.87005	0.16859	0.13926	0.2726
GBP6	163351	1	89827436	89854719	119	32	378484	0.60244	0.12331	0.30027	0.55614	0.27344
LY9	4063	1	160763864	160799045	132	27	378484	0.58675	0.36762	0.39233	0.14965	0.27869
MGST3	4259	1	165598110	165626373	196	33	378484	0.58667	0.22835	0.28013	0.33715	0.27871
CD40	958	20	44744899	44759384	57	23	378484	0.57775	0.62847	0.10466	0.33291	0.28172
ADI1	55256	2	3500690	3525350	104	18	378484	0.56553	0.20078	0.3924	0.28903	0.28586
DOLPP1	57171	9	131841383	131853717	34	13	378484	0.55721	0.33449	0.49003	0.14234	0.28869
CA2	760	8	86374131	86394721	55	16	378484	0.55527	0.36085	0.48372	0.13426	0.28936
FABP4	2167	8	82389732	82397473	37	10	378484	0.55199	0.21755	0.28431	0.38253	0.29048
RPN2	6185	20	35805454	35871026	253	23	378484	0.54835	0.70573	0.46372	0.073113	0.29173
LAP3	51056	4	17576927	17610590	150	28	378484	0.53587	0.38617	0.85196	0.075948	0.29602
GGA2	23062	16	23473863	23523815	117	22	378484	0.52044	0.20864	0.28991	0.42817	0.30138
SLC14A1	6563	18	43302088	43333485	191	33	378484	0.51412	0.1665	0.36397	0.43399	0.30358
SNCA	6622	4	90644250	90761447	582	58	378484	0.4993	0.19161	0.47161	0.30255	0.30879
RBPMS	11030	8	30240017	30430778	597	90	378484	0.47706	0.35928	0.29533	0.27288	0.31666
CAT	847	11	34458472	34494607	115	24	378484	0.47093	0.41277	0.15246	0.47258	0.31884
ATP5A1	498	18	43663110	43686199	136	23	378484	0.47066	0.28614	0.51121	0.2019	0.31894
CCNB1	891	5	68460837	68475072	65	12	378484	0.46462	0.36915	0.40468	0.20205	0.3211
FAM26F	441168	6	116780533	116785948	24	13	378484	0.4617	0.37612	0.5635	0.14757	0.32215
BANK1	55024	4	102709764	102996969	941	101	378484	0.46164	0.70688	0.20986	0.20206	0.32217
VOPP1	81552	7	55537303	55642200	641	45	378484	0.45877	0.33269	0.40345	0.2254	0.3232
HLTF	6596	3	148746904	148806341	218	53	378484	0.4381	0.29948	0.40657	0.26107	0.33066
RELB	5971	19	45502707	45542456	99	29	378484	0.42215	0.34615	0.37158	0.2684	0.33646
LSM7	51690	19	2320520	2330614	54	15	378484	0.42164	0.13479	0.40449	0.63084	0.33664
ERMAP	114625	1	43280776	43311660	103	35	378484	0.40787	0.36004	0.44743	0.2192	0.34168
GIMAP6	474344	7	150321463	150331736	35	14	378484	0.38957	0.24628	0.46773	0.33001	0.34843
PLA2G16	11145	11	63340934	63383941	78	25	378484	0.38221	0.64671	0.21983	0.26435	0.35115
CD5L	922	1	157795861	157813634	44	16	378484	0.37188	0.16405	0.42384	0.56441	0.35499
NKG7	4818	19	51873874	51877976	7	3	378484	0.36186	0.56032	0.27228	0.28608	0.35873
DMXL1	1657	5	118404839	118585822	510	112	378484	0.35188	0.24838	0.49804	0.31895	0.36246
LANCL1	10314	2	211294973	211344347	201	36	378484	0.34253	0.72849	0.12969	0.42036	0.36598
ODC1	4953	2	10579507	10590680	31	14	378484	0.33936	0.12288	0.45261	0.78563	0.36717
TUBB2A	7280	6	3152900	3159783	29	9	378484	0.32195	0.21232	0.38703	0.56511	0.37374
FAM213B	127281	1	2515899	2523908	37	16	378484	0.31492	0.62901	0.21863	0.33462	0.37641
DNAJB2	3300	2	220142040	220152622	34	13	378484	0.31418	0.39705	0.33733	0.34692	0.37669
CD163	9332	12	7622412	7658414	107	31	378484	0.31059	0.14562	0.40765	0.75695	0.37806
MATK	4145	19	3776967	3803810	85	18	378484	0.30877	0.47657	0.51091	0.19761	0.37875
TFDP2	7029	3	141662270	141870386	963	68	378484	0.30571	0.33381	0.58075	0.22451	0.37991
ABCA1	19	9	107542283	107692527	785	125	378484	0.29643	0.18141	0.57039	0.43447	0.38345
MAFB	9935	20	39313488	39319880	12	2	378484	0.29565	0.29769	0.36405	0.48721	0.38375
OXNAD1	92106	3	16304667	16380000	350	43	378484	0.28969	0.53042	0.73245	0.11875	0.38603
MDH1	4190	2	63813743	63835331	62	24	378484	0.28336	0.53707	0.29876	0.29491	0.38845
SERPINA3	12	14	95076639	95091395	58	24	378484	0.27967	0.53367	0.59844	0.15645	0.38986
BLVRB	645	19	40952691	40973725	100	25	378484	0.27648	0.17598	0.5694	0.49282	0.39109
ABI3	51225	17	47285589	47301587	73	25	378484	0.23851	0.77882	0.25907	0.28014	0.40574
SLC25A4	291	4	186062417	186072538	26	10	378484	0.23718	0.62927	0.21575	0.43068	0.40626
MAPK9	5601	5	179659594	179721071	293	58	378484	0.20458	0.37538	0.72125	0.21496	0.41895
CD72	971	9	35608976	35620862	34	18	378484	0.18807	0.26393	0.70798	0.33724	0.42541
CTSO	1519	4	156844270	156877048	187	35	378484	0.18637	0.26215	0.57129	0.4137	0.42608
SPIC	121599	12	101867133	101881954	58	14	378484	0.18169	0.43719	0.55616	0.27538	0.42791
GCLM	2730	1	94351590	94377154	95	22	378484	0.17054	0.50006	0.5016	0.24968	0.43229
TREM2	54209	6	41125244	41132924	29	10	378484	0.16838	0.86592	0.13174	0.57907	0.43314
RALGDS	5900	9	135972107	136026607	192	46	378484	0.16562	0.30465	0.59752	0.34577	0.43423
GNB2L1	10399	5	180662928	180673209	64	14	378484	0.15015	0.53872	0.55645	0.24409	0.44032
OSGEP	55644	14	20914207	20925267	50	11	378484	0.14848	0.21177	0.72219	0.46696	0.44098
EIF3C	8663	16	28697879	28748051	2	2	378484	0.1431	0.40383	0.50659	0.42032	0.44311
NARS	4677	18	55266888	55291177	122	26	378484	0.13409	0.28003	0.63652	0.39027	0.44666
CERK	64781	22	47079307	47136152	260	54	378484	0.12369	0.68378	0.37147	0.26496	0.45078
VCAM1	7412	1	101183196	101205601	36	14	378484	0.12216	0.37873	0.53138	0.40169	0.45139
PCK2	5106	14	24561347	24574339	31	17	378484	0.12123	0.63077	0.17829	0.68651	0.45176
ALG1L	200810	3	125646459	125711383	284	41	378484	0.11926	0.4644	0.65416	0.22279	0.45254
SCPEP1	59342	17	55053468	55085129	68	14	378484	0.11357	0.50513	0.3857	0.37553	0.45479
MT1X	4501	16	56714382	56719108	33	12	378484	0.094498	0.61452	0.43232	0.30317	0.46236
MRPL2	51069	6	43020767	43030259	25	9	378484	0.084267	0.58832	0.47109	0.28744	0.46642
COMT	1312	22	19927263	19958498	185	51	378484	0.077601	0.2837	0.48641	0.53737	0.46907
RPL14	9045	3	40496783	40504863	52	17	378484	0.067693	0.33439	0.45862	0.55514	0.47301
ATP13A1	57130	19	19755007	19776512	78	25	378484	0.056111	0.40399	0.58452	0.33073	0.47763
TREML4	285852	6	41194062	41207120	155	22	378484	0.032021	0.78476	0.16331	0.70141	0.48723
CD74	972	5	149780200	149794543	35	14	378484	0.031348	0.26616	0.44213	0.78403	0.4875
LSG1	55341	3	194360517	194395206	211	30	378484	0.018575	0.23946	0.49891	0.71161	0.49259
CLEC10A	10462	17	6976856	6985626	39	12	378484	0.011314	0.31164	0.63964	0.51331	0.49549
CD19	930	16	28941082	28951668	16	10	378484	0.010505	0.52029	0.3048	0.64263	0.49581
ATPIF1	93974	1	28560602	28565616	24	7	378484	-0.0042603	0.29899	0.71955	0.45555	0.5017
TARS	6897	5	33438802	33469196	131	31	378484	-0.019387	0.44683	0.25551	0.80332	0.50773
NUP93	9688	16	56762017	56883637	401	65	378484	-0.04627	0.39272	0.36941	0.6299	0.51845
CD83	9308	6	14115487	14138149	82	29	378484	-0.0626	0.39174	0.6153	0.42999	0.52496
XPO7	23039	8	21775180	21865096	300	43	378484	-0.10693	0.51867	0.3617	0.57469	0.54258
GAS6	2621	13	114522522	114569046	220	26	378484	-0.10758	0.55927	0.56526	0.39006	0.54284
GYPA	2993	4	145029456	145063904	214	21	378484	-0.12039	0.51248	0.64069	0.36365	0.54791
BSG	682	19	569277	584493	119	16	378484	-0.12778	0.83149	0.23618	0.6179	0.55084
SLC9A9	285195	3	142983063	143569373	2381	240	378484	-0.13407	0.72175	0.40715	0.36435	0.55333
ZFP36L1	677	14	69253372	69265184	45	16	378484	-0.14173	0.73964	0.6693	0.26872	0.55635
CTSE	1510	1	206315459	206333104	12	5	378484	-0.1574	0.61181	0.58025	0.41595	0.56253
GCLC	2729	6	53361139	53411927	215	30	378484	-0.1974	0.92236	0.40509	0.34737	0.57824
HBB	3043	11	5245696	5250301	17	9	378484	-0.2206	0.41908	0.76596	0.49025	0.5873
BLVRA	644	7	43796272	43847941	141	34	378484	-0.22778	0.22685	0.79914	0.76746	0.59009
MCM6	4175	2	136596196	136636047	61	16	378484	-0.24571	0.61184	0.76277	0.34028	0.59705
GAA	2548	17	78073339	78094680	175	27	378484	-0.28026	0.5746	0.3561	0.75072	0.61036
FABP5	2171	8	82190718	82198012	11	8	378484	-0.28661	0.47275	0.63025	0.68	0.6128
KIAA0232	9778	4	6782459	6886899	167	36	378484	-0.29677	0.88762	0.51513	0.35678	0.61668
DDOST	1650	1	20977260	20990037	72	17	378484	-0.30304	0.62573	0.34227	0.83906	0.61907
BPGM	669	7	134329531	134365568	164	20	378484	-0.30836	0.39146	0.81071	0.47004	0.6211
MT1G	4495	16	56699653	56703977	31	16	378484	-0.31683	0.66704	0.39877	0.70171	0.62431
TFRC	7037	3	195775155	195811032	172	25	378484	-0.31803	0.41342	0.77571	0.49037	0.62477
TPP1	1200	11	6632997	6642692	35	19	378484	-0.33395	0.61238	0.64365	0.47968	0.63079
CD302	9936	2	160624139	160657115	202	38	378484	-0.35642	0.25049	0.91033	0.71298	0.63924
PAQR9	344838	3	142679073	142684818	23	13	378484	-0.36151	0.35725	0.83263	0.68752	0.64114
GLRX5	51218	14	95999323	96012055	63	17	378484	-0.37033	0.67278	0.65011	0.46552	0.64443
HMOX1	3162	22	35775060	35791207	77	15	378484	-0.37124	0.38605	0.77454	0.62992	0.64477
HSPA9	3313	5	137889571	137913318	73	26	378484	-0.45263	0.31586	0.81162	0.71804	0.67459
RNF7	9616	3	141455051	141466645	64	13	378484	-0.45847	0.33248	0.84433	0.83834	0.67669
PRNP	5621	20	4664797	4683235	65	19	378484	-0.46514	0.81689	0.40172	0.70018	0.67909
FCRLA	84824	1	161674762	161685142	55	17	378484	-0.475	0.72468	0.43531	0.79513	0.68261
ALG1	56052	16	5119810	5138380	94	21	378484	-0.47959	0.328	0.81064	0.88493	0.68424
TMEM86A	144110	11	18718351	18727332	36	18	378484	-0.48712	0.75797	0.62403	0.54586	0.68691
TMEM65	157378	8	125322159	125386940	226	37	378484	-0.51842	0.30761	0.85737	0.81605	0.69792
CD81	975	11	2395391	2419649	151	13	378484	-0.5328	0.54173	0.70721	0.70086	0.70291
NSMAF	8439	8	59495063	59574404	284	46	378484	-0.58841	0.57008	0.53085	0.72177	0.72187
FAM210B	116151	20	54931983	54944719	56	11	378484	-0.63076	0.58917	0.70936	0.73247	0.7359
FCGR1B	2210	1	120925128	120937944	5	4	378484	-0.63501	0.77695	0.65148	0.73913	0.73729
GPR137B	7107	1	236303832	236416314	586	56	378484	-0.66172	0.38132	0.83465	0.82477	0.74593
TSPO2	222642	6	41008237	41013076	23	8	378484	-0.66875	0.79884	0.64762	0.61667	0.74817
HBD	3045	11	5253059	5257858	25	9	378484	-0.68501	0.94721	0.48316	0.68309	0.75333
APEX1	328	14	20921290	20926931	15	9	378484	-0.69749	0.64166	0.8075	0.70552	0.75725
ATAD3A	55210	1	1445523	1471067	87	12	378484	-0.70135	0.76023	0.72623	0.59553	0.75846
SCN3B	55800	11	123498895	123527315	127	29	378484	-0.75384	0.72143	0.5513	0.81432	0.77453
WDR61	80349	15	78574575	78593977	64	18	378484	-0.80217	0.55261	0.73981	0.88876	0.78877
RASGEF1B	153020	4	82346547	82395082	149	37	378484	-0.81297	0.65924	0.72104	0.73185	0.79188
DHRS3	9249	1	12626939	12679820	198	40	378484	-0.84473	0.70893	0.58847	0.86006	0.80087
TCP1	6950	6	160198530	160214135	84	13	378484	-0.88139	0.77255	0.74762	0.72136	0.81095
AKR1B1	231	7	134126107	134145888	79	37	378484	-0.91128	0.47843	0.90302	0.90313	0.81893
SPTA1	6708	1	158579496	158658506	346	63	378484	-0.92255	0.49049	0.81904	0.84645	0.82188
NDUFAB1	4706	16	23591335	23609639	100	18	378484	-0.9565	0.61606	0.78168	0.88943	0.83059
CPOX	1371	3	98295677	98314470	85	23	378484	-0.96772	0.92944	0.68946	0.63481	0.83341
TMEM176B	28959	7	150487375	150500448	60	17	378484	-1.0601	0.72133	0.85245	0.81831	0.85546
CELA1	1990	12	51721227	51742463	75	16	378484	-1.0788	0.62309	0.85442	0.86433	0.85965
HPGD	3248	4	175410328	175446049	178	41	378484	-1.0804	0.81766	0.80163	0.6486	0.86002
PLBD2	196463	12	113794371	113828458	84	22	378484	-1.0915	0.98663	0.50638	0.8295	0.86247
GLO1	2739	6	38642701	38672952	107	24	378484	-1.0947	0.96679	0.65921	0.78003	0.86317
JUN	3725	1	59245463	59251785	16	10	378484	-1.1242	0.87344	0.84261	0.78228	0.86953
RPS19	6223	19	42361988	42376484	51	15	378484	-1.1567	0.87928	0.86203	0.60098	0.87629
UBAC1	10422	9	138823815	138855226	142	26	378484	-1.1913	0.8526	0.57084	0.94755	0.88324
MT1HL1	645745	1	237166403	237169718	14	6	378484	-1.2045	0.78872	0.89875	0.87052	0.88581
CD4	920	12	6896638	6930976	126	22	378484	-1.2739	0.74424	0.855	0.902	0.89865
PRDX3	10935	10	120926215	120940377	48	16	378484	-1.2954	0.77945	0.85985	0.83069	0.9024
CNDP2	55748	18	72161500	72191689	132	27	378484	-1.3055	0.611	0.9374	0.99355	0.90414
NRP2	8828	2	206545184	206663857	371	95	378484	-1.39	0.96652	0.74824	0.8023	0.91773
POLR3D	661	8	22100619	22109680	42	14	378484	-1.4386	0.91544	0.75643	0.91705	0.92487
LIPA	3988	10	90972326	91013660	161	41	378484	-1.4456	0.72972	0.91722	0.90114	0.92586
ITGAD	3681	16	31402633	31438826	87	25	378484	-1.4805	0.97539	0.68173	0.94183	0.93062
GYPC	2995	2	127411426	127455251	220	40	378484	-1.4962	0.9725	0.73634	0.87211	0.93269
UBR7	55148	14	93671401	93696561	99	19	378484	-1.5426	0.91089	0.779	0.95196	0.93854
HEMGN	55363	9	100688073	100709197	55	18	378484	-1.569	0.95792	0.66049	0.96887	0.94168
PF4V1	5197	4	74717013	74721198	23	9	378484	-1.5935	0.96968	0.79547	0.97613	0.94448
FBXO7	25793	22	32868707	32895818	112	17	378484	-1.665	0.77161	0.9455	0.95319	0.95204
COLGALT1	79709	19	17664511	17694968	133	33	378484	-1.6744	0.97359	0.86329	0.88391	0.95297
GALNT6	11226	12	51744654	51787739	121	32	378484	-1.741	0.92194	0.91655	0.88471	0.95915
PARK7	11315	1	8019714	8046342	85	24	378484	-1.769	0.88658	0.98419	0.79518	0.96155
MUT	4594	6	49397073	49433041	101	23	378484	-1.7745	0.96389	0.82337	0.90163	0.96201
SLCO2B1	11309	11	74860032	74918445	201	53	378484	-1.9231	0.8854	0.94413	0.88282	0.97277
GSTO1	9446	10	106011952	106028222	112	19	378484	-2.0723	0.90736	0.91979	0.93024	0.98088
TSPAN33	340348	7	128782712	128810534	95	21	378484	-2.1002	0.88654	0.97079	0.93984	0.98215
SLAMF8	56833	1	159794440	159808282	34	14	378484	-2.3306	0.98854	0.92986	0.99808	0.99011
